# Supplementary material for: Osteoblastic Swedish mutant APP expedites brain deficits by inducing endoplasmic reticulum stress-driven senescence
Source: Commun Biol. 2021 Nov 25;4:1326. doi: 10.1038/s42003-021-02843-2 (PMC8617160; doi:10.1038/s42003-021-02843-2)
Supplement: Supplementary file 4 — Supplementary Data 1 [file 42003_2021_2843_MOESM4_ESM.xlsx]

## Sheet: Source data for figure 1
Fig 1c	hAPP protein expression/GAPDH
		Control			TgAPPsweOCN
	BMSCs	0.000478	0.015899	0.012	0.483277	0.29	0.3
	Hippocampus	0.04	0.03	0.01	0.01	0.02	0.022
	Cortex	0.018636	0.021889	0.052516	0.02	0.008215	0.007438
Fig d	Human Aβ40 in 6-MO mice (pg/ml)
		Control			TgAPPsweOCN			Tg2576
	Serum	0	0	0	0	0	0	615.146	634.258	487.062
	BMSCs	0.67325	0.43375	0	12.891	15.074	6.8	58.805	35	16.025
	Hippo.	0.5115	0	0.289875	0.39175	0	0	311.664	347.589	329.627
	Cortex	0	0	0.19425	0.19425	0	0.793	350.942	354.774	385.909
Fig 1e	Human Aβ42 in 6-MO mice (pg/ml)
		Control			TgAPPsweOCN			Tg2576
	Serum	0	0	0	0	0	0	12.9602	14.7611	14.3752
	BMSCs	0	0.3216	0	4.1808	4.824	3.40896	12.7997	10.4842	12.5424
	Hippo.	0	0.34304	0	2.4656	3.04448	2.52992	49.8155	46.1493	55.54
	Cortex	0.04288	0	0.1072	0.760987	0.034999	0.131797	34.9576	34.0571	38.8168
Fig 1f	hAPP mRNA level/GAPDH
		Control			TgAPPsweOCN			Tg2576
	BMSCs	0.003911	0.002251	0.003233	0.185642	0.258512	0.24484	0.263993	0.277011	0.246827
	Olf. Bulb	0.002266	0.002143	0.001761	0.00296	0.003662	0.002959	0.20914	0.193731	0.187556
	Cerebellum	0.003035	0.002446	0.001437	0.003904	0.004069	0.003415	0.212302	0.211224	0.225615
	Hippo.	0.002042	0.001846	0.0015	0.002706	0.003234	0.002269	0.294435	0.296205	0.258957
	Cortex	0.001651	0.001323	0.001397	0.001773	0.001654	0.001339	0.218086	0.204395	0.169408
Fig 1g	Ocn-Cre mRNA level/GAPDH
		Control			TgAPPsweOCN
	BMSCs	1.64612e-05	2.10244e-05	1.55763e-05	0.0110893	0.0093092	0.0186795
	Hippo.	1.90926e-05	1.80193e-05	1.68929e-05	0.00032557	0.000269407	0.000305956
	Cortex	2.07933e-05	2.52748e-05	1.98755e-05	5.88034e-05	2.41881e-05	3.79012e-05

## Sheet: Figure 2
Fig 2b	Relatvie GFAP fluorescence intensity
		Control				TgAPPsweOCN
		0.925867	1.10061	0.946326	1.0272	1.11982	0.999875	0.968487	1.06711
	Relatvie IBA1 fluorescence intensity
		Control				TgAPPsweOCN
		0.925867	1.10061	0.946326	1.0272	1.11982	0.999875	0.968487	1.06711
Fig 2d	GFAP fluorescence intensity (AU)
		Control				TgAPPsweOCN
	I	63.216	64.13	58.903	65.838	85.748	84.335	107.063	96.43
	II/III	10.452	10.004	11.586	14.111	25.416	25.49	16.888	14.643
	IV	1.17	2.148	1.888	2.337	5.961	1.126	1.336	3.958
	V	0.482	1.387	1.069	1.385	1.047	1.58	1.588	1.143
	VI	4.609	6.229	3.856	8.325	7.181	6.295	7.989	6.802
	GFAP+ cells/mm2
		Control				TgAPPsweOCN
	I	66.2983	81.8889	69.0703	62.396	90.7853	108.757	99.3345	102.244
	II/III	11.5221	7.96178	13.907	8.66433	17.3634	20.9169	17.5288	16.4546
	IV	1.57778	3.90417	3.78057	2.1081	2.12993	3.81801	3.54553	1.52026
	V	0.997148	0.844039	1.30787	1.27139	0.777478	0.763429	1.42182	1.24333
	VI	7.34745	5.53266	5.80939	4.8095	6.20287	5.2356	6.3745	5.29722
	IBA1 fluorescence intensity (AU)
		Control				TgAPPsweOCN
	I	46.284	42.923	43.215	46.398	58.834	65.425	60.978	63.021
	II/III	45.5	46.553	45.983	44.856	58.061	55.583	54.285	52.289
	IV	39.337	38.969	40.129	39.832	49.537	44.808	49.716	48.897
	V	33.956	32.91	34.227	31.576	40.132	41.376	37.656	35.809
	VI	31.32	31.26	30.901	30.872	36.702	33.459	29.436	31.402
	IBA1+ cells/mm2
		Control				TgAPPsweOCN
	I	47.4358	47.6266	42.735	43.8212	49.597	48.4625	51.9878	51.8968
	II/III	39.8671	42.0318	43.8629	39.6255	51.3046	44.0572	48.7805	52.1701
	IV	31.2573	34.3243	29.602	31.9972	50.6038	49.0757	51.0139	39.3309
	V	29.5858	31.5408	34.7606	25.8359	31.5983	31.9156	32.5156	26.0281
	VI	18.0709	21.5703	26.1619	24.007	16.1308	23.5879	23.4092	20.3848
Fig 2f	Relative protein level in hipocampus
		Control				TgAPPsweOCN
	GFAP	1.0001	1.01777	0.998353	0.983777	0.804219	1.44332	0.770081	1.56413
	IBA1	0.960422	0.973239	1.06794	0.998398	0.913072	1.35109	0.919763	1.21951
	Relative protein level in cortex
		Control				TgAPPsweOCN
	GFAP	0.792111	0.563344	1.6363	1.00825	9.15809	6.78758	7.93605	4.73894
	IBA1	0.616368	0.504866	1.4878	1.39096	2.11928	1.65022	1.64755	2.78183
Fig 2g	Relative mRNA level in cortex
		Control			TgAPPsweOCN
	Il1b	1.13805	0.815654	1.04697	1.92321	1.36534	1.50192
	Il6	0.78972	1.09619	1.11339	1.24737	0.900818	0.823922
	Il10	1.22795	0.90229	0.870881	2.56283	3.59483	2.02161
	Tnfa	0.887059	0.914227	1.19442	2.26914	2.91615	2.9146
	Tgfb1	1.25827	0.858331	0.88399	1.07283	0.948032	0.825996
	Ccl5	0.813294	1.10037	1.09099	1.43665	1.06556	1.09522
	Mmp3	0.823431	1.16098	1.01391	3.55839	3.61892	3.00224
	Csf2	1.07378	0.805951	1.12023	0.847103	1.00897	0.717223
Fig 2h	Relative mRNA level in hippocampus
		Control			TgAPPsweOCN
	Il1b	1.07028	0.830403	1.09932	0.852862	0.737263	0.753774
	Il6	0.841313	1.21647	0.942216	1.01781	0.782441	0.738252
	Il10	1.09882	1.02871	0.87246	0.808457	0.974938	0.850814
	Tnfa	0.982654	0.785114	1.23223	1.19195	1.15509	1.31447
	Tgfb1	1.04363	0.968281	0.98809	1.38272	1.37725	1.17404
	Ccl5	0.843205	1.30974	0.847056	1.54397	1.1615	1.32568
	Mmp3	0.995955	0.850188	1.15385	0.267546	0.530422	0.499913
	Csf2	1.14685	0.77155	1.0816	0.931417	0.825826	0.580889

## Sheet: Figure 3
Fig 3b	Total distance (cm)
	6-MO	Control										TgAPPsweOCN
		3204	6807	5419	5270	4831	8796	3079	8194	4694.35	3720.91	2786	2061	4199	3528	4900	6423	5441	1788	5264.44	8230.14
	Center time (s)
	6-MO	Control										TgAPPsweOCN
		30.56	66.87	29.73	92.73	106.4	21.49	18.35	54.29	95.23	63	8.575	0.8008	50.35	18.82	45.21	7.708	0.5672	0	21.05	29.9
	Total distance (cm)
	12-MO	Control										TgAPPsweOCN
		8269	3260	3668	6800	3577	7288	3609	4745	3085	3245	2707	4415	4606	3441	3172	2810	4600	2847	3214	3700
	Center time (s)
	12-MO	Control										TgAPPsweOCN
		72.01	57.09	23.22	18.25	42.95	56.49	86.49	85.92	35.76	26.99	24.42	0.1	14.41	36.6	14.38	24.92	31.83	26.99	6.607	15.88
Fig 3d	Open arm time (s)
	6-MO	Control										TgAPPsweOCN
		10.844	48.422	40.369	8.542	12.645	7.107	18.157	25.732	22.31	7.2	7.508	3.337	0.067	1.001	2.135	8.909	2.636	0	0	2.368
	No. of open arm entries
	6-MO	Control										TgAPPsweOCN
		10.844	48.422	40.369	8.542	12.645	7.107	18.157	25.732	22.31	7.2	7.508	3.337	0.067	1.001	2.135	8.909	2.636	0	0	2.368
	Open arm time (s)
	12-MO	Control										TgAPPsweOCN
		5.67	56.93	26.96	2.7343	7.484	24.62	7.508	7.774	5.762	11.2	5.56	0	5.89	0	7.545	0	9.109	5.012	1.823	1.843
	No. of open arm entries
	12-MO	Control										TgAPPsweOCN
		9	7	11	2	8	6	6	11	4	16	4	0	3	0	6	0	7	3	1	1
Fig 3e	Light box time (s)
	6-MO	Control										TgAPPsweOCN
		307.1	198.7	176.5	215.5	178.15	271.7	158.2	80.68	225.7	118.1	108	86.15	135	143	221.3	120.6	106.5	158	185.4	123.7
	Transitions (#)
	6-MO	Control										TgAPPsweOCN
		14	18	23	18	8	27	13	12	29	14	32	11	11	17	13	10	12	14	22	18
	Light box time (s)
	12-MO	Control										TgAPPsweOCN
		131.9	238.7	272.5	363.8	372.3	195.5	360.2	220.8	260	271	161.8	264.1	170.9	65.57	181.8	194.3	171	152	343.1	108
	Transitions (#)
	12-MO	Control										TgAPPsweOCN
		17	9	16	17	21	20	27	26	19	32	18	12	39	20	14	9	12	10	22	24
Fig 3f	Immobility time (s)
	6-MO	Control										TgAPPsweOCN
		70.48	69.75	42.91	107.98	84.87	105.3	26.8	64.37	30.63	71.45	63.47	115.51	111.69	93.05	141.65	149.87	194.8	159.62	95.02	80.99
	Immobility time (s)
	12-MO	Control										TgAPPsweOCN
		49.75	75.36	29.74	34.36	46.14	41.49	84.59	76.92	88.42	105.1	154.32	150.29	173.3	176.65	72.62	87.1	121.37	49.34	124.57	110.87
Fig 3g	Immobility time (s)
	6-MO	Control										TgAPPsweOCN
		30.72	67.41	52.85	78.02	47.41	52	58.35	72.46	34.72	45.21	58.61	90.54	150.22	160.52	40.89	109.07	88.24	135.1	167.91	80.75
	Immobility time (s)
	12-MO	Control										TgAPPsweOCN
		62.48	30.7	51.6	95.56	36.72	80.27	76.37	90.21	30.28	42.91	108.72	114.76	161.58	141.38	177.25	171.99	157.08	52.56	102.13	80.46
Fig 3h	Sucrose preference (%)
	6-MO	Control										TgAPPsweOCN
		82.74	88.74	87.57	81.8	84.41	81.17	78.79	77.7	94.02	94.21	80.32	62.56	77.66	74.61	61.92	72.58	74.6	68.9	47.14	86.93
	Sucrose preference (%)
	12-MO	Control										TgAPPsweOCN
		82.27	86.74	81.98	90.43	92.94	75	95.44	96.99	98.92	81.98	40.35	80.05	83.99	52.67	52.76	81.57	58.29	82.24	84.39	82.74

## Sheet: Figure 4
Fig 4a	Escape latency (s)
	day	Control																																								TgAPPsweOCN
	1	51.992	60	32.2722	57.7978	60	60	60	60	60	60	60	60	60	60	60	60	60	60	60	60	60	60	60	60	60	60	60	60	59.8999	60	60	60	60	35.5325	60	60	60	54.051	60	60	60	60	60	60	60	60	60	60
	2	60	60	60	60	60	60	60	60	60	60	60	60	25.5655	41.2812	10.5505	51.7918	60	60	60	60	60	60	60	56.997	26.1661	11.1511	53.8939	17.9579	30.6706	60	59.0991	60	60	60	17.8148	45.1421	60	47.7447	22.8198	6.1031	60	21.8618	60	60	60	60	59.8999	60
	3	60	55.7958	57.4975	60	60	57.3974	57.0971	60	60	60	57.4975	60	60	54.5946	60	60	60	60	60	13.4534	11.1511	29.3693	47.087	35.9759	2.9429	7.14711	60	43.3833	39.6796	8.14811	7.04701	24.064	15.012	16.7137	60	60	23.9209	60	33.2302	13.01	2.9429	8.04801	16.8568	38.078	60	57.7978	60	60
	4	60	59.0991	60	60	60	60	60	60	20	60	6	20	60	60	60	60	35.5755	38.1781	60	40	58.3984	40	21.5615	9.14911	60	59.3994	60	3.5435	9.64961	2.9429	18.6586	10.4504	43.4404	11.1081	28.9259	14.8118	60	10.1071	10.4074	18.9159	60	60	60	57.7978	57.6977	31.4915	25.065	45.4854
	5	60	56.8969	60	58.5986	58.999	56.4965	60	38	60	41.6816	14.5545	60	60	16.6566	39.6796	35.075	6.74671	25.2652	57.5976	43.1831	60	34.1741	24.5645	50	39.7797	21.3613	14.4544	16.3563	60	42.2822	60	28.5685	16.9139	34.4314	51.048	9.40641	39.1361	60	17.4144	20.017	60	60	60	58.6987	60	60	30	11.2512
Fig 4b	Target quadrant (s)
		Control										TgAPPsweOCN
		0	0	11.1111	7.70771	15.2152	11.6116	27.6276	14.8148	1.7	1.4	7.70771	1.5015	15.3153	26.4264	0	16.6166	3.9	5.8	1.1	1.2
	Platform cross times
		Control										TgAPPsweOCN
		0	0	2	2	0	2	6	1	3	3	2	1	7	6	0	6	3	7	3	4
	Swim speed (cm/s)
		Control										TgAPPsweOCN
		26	19.4	11.6946	18.7214	7.91968	12.3196	18.2815	15.826	18.7	20.1	20.4758	22.3386	20.0917	15.0047	9.20936	19.7275	21.8	14.9	23.3	22.5
Fig 4c	Novel object preference (%)
		Control										TgAPPsweOCN
		88.62	71	66.31	85.49	97.91	61.37	70.34	56.43	77.04	86.89	76.89	68.85	69.34	61.72	76.53	35.78	83.28	67.43	50.82	83.15
Fig 4d		Escape latency (s)
	day	Control																																								TgAPPsweOCN
	1	60	60	60	52.39	60		60	59.6	60	60	55.6	60	60	60	60	59.6	60	60	60	60	60	60	57.5	59.9	53.89	60	60	57.1	60	60	60	43.2109	14.0551	60	15.391	23.198	60	54.1901	38.7901	60	60	60	44.18	60		53.09	22.46	58.6
	2	60	22.96	60	60	60	60	57.8	60	60	60	20.26	60	14.45	60	60	60	60	60	60	54.19	60	11.75	31.87	21.86	60	60	60	20.75	60	60	60	60	33.1908	60	60	60	60	60	60	60	60	60	60	60		17.76		16.56
	3	60	14.85	33.97	58.3	25	60	38.18	60	0.04	60	60	60	60	26.87	18.56	35.28		60	60	60	60	60	60	60	55.7	60	60	56.27	22.16	8.21103	10.1028	59.3109	57.3002	35.219	30.9341	60	60	60	60	60	60	20.26	36.18	60	9.05	8.55	6.35	33.47
	4	9.65	60	59.5	10.25	60	25	60	51.79	60	60	47.99	33.67	26.37	41.28	32.27	58		29.97	60	60	53.79	60	60	60	7.25	40.98	28.57	10.34	5.3405	6.54881	6.92186	36.1963	7.19573	20.6542	22.0762	35.193	60	60	36.1477	40.3184	60	60	60	60	17.36	11.25	5.85	7.65
	5	9.05	51.79	23.66	18.06	25	60	60	60	60	60	34.67	47.69	60	25.07	30.47	60		19.96	27.97	60	24.48	60	25.07	60	60	60	33.27	13.75	7.4484	13.9532	11.6831	32.0188	8.20391	18.5301	19.3182	60	60	60	44.219	60	60	60	60	60	8.85	7.85	5.85	14.35
Fig 4e	Target quadrant (s)
		Control										TgAPPsweOCN
		10.9109	0.8008	8.80881	0	18.1181	17.5175	12.2122	3.41001	12.2191	7.13194	0.4004	33.3333	21.7217	8.30831	14.3143	19.2103	21.9013	18.214	16.6389	22.0192
	Platform cross times
		Control										TgAPPsweOCN
		2	1	0	0	2	0	0	2	3	5	0	8	8	1	3	6	5	3	2	6
	Swim speed (cm/s)
		Control										TgAPPsweOCN
		16.9182	8.1675	5.60202	10.9064	18.2463	11.6616	12.1358	18.2103	22.143	18.154	9.22834	20.5173	17.1343	20.5162	18.0053	21.5568	21.0183	22.1894	19.2305	20.0184
Fig 4f	Novel object preference (%)
		Control										TgAPPsweOCN
		81.53	68.84	84.43	25.95	86.28	39.65	68.66	41.44	33.97	56.34	24.98	86.48	84.01	60.98	84.78	96.5	67.85	47.58	76.42	40.95
Fig 4g		Escape latency (s)
	day	Control																																								TgAPPsweOCN
	1	60	15.3553	57.2973	60	60	60	60	60	60	57.2973	60	58.6987	59.4995	60	56.5966	60	60	60	53.2933	60		54.8949	60	60	58.2983	54.4945	60	60	60	40.037	60	15.9129	9.80681	60	15.012	13.2102	60	60	35.312	13.2102	60	60	60	60	60	60	60	60
	2	59.6997	54.7948	58.6987	58.4985	60	60	59.4995		60	55.0951	60	57.3974	58.6987	60	60	58.4985	14.054	58.999	58.2983	12.2522	7.74771	60	27.4674	32.072	54.0941	34.5745	59.7998	60	14.2112	60	60	19.2162	60	60	60	41.7387	13.2102	14.011	18.6156	20.1171	59.7998	60	57.1972	60	59.2993	18.1581	60	60
	3	12.052	18.3583	12.1521	11.6516	60	60	60	60	42.2822	60	60	60	60	40.1801	60	60	60	23.6636	60	60	60	60	6.24621	26.9669	24.2642	5.3453		3.2011	35.1321	60	32.1291	60	60	18.015	7.2042	33.03	19.316	7.1041	13.01	27.3243	60	60	17.9579	60	59.6997	60	60	60
	4	32.4724	2.9429	16.2562	10.1501	60	60	60	60	60	60	60	60	60	60	60	60	53.4935	60	60	60		5.94591	5.7457	16.3563	22.3623	5.54551	3.043	4.0313	32.3293	60	60	34.8318	22.5195	6.2032	6.1031	23.5205	8.5055	8.005	7.2042	7.4044	60	30.7707	60	60	60	60	60	60
	5	10.6506	6.14611	8.64861	57.7978	60	60	60	36.7767	20.06	60	60	60	60	60	60		60	60	60	54.3944	8.54851	35.6756		13.4534	3.5435	2.9429	20.6606	19.7213	60	60	60	60	12.7097	6.1031	11.5085	6.1031	6.1031	7.6046	33.3303	12.2092	60	19.059	8.14811	59.3994	60	60	60	60
Fig 4h	Target quadrant (s)
		Control										TgAPPsweOCN
		23.1231	14.7147	12.012	12.7127	34.5345	14.014	19.5195	7.2	7.5	0.4	5.005	14.8148	7.10711	10.1101	35.3353	13.2132	18.4184	16.4164	1.4	0
	Platform cross times
		Control										TgAPPsweOCN
		3	0	2	0	0	0	7	1	7	6	2	0	1	0	11	3	7	4	4	0
	Swim speed (cm/s)
		Control										TgAPPsweOCN
		19.8203	28.2236	28.1831	14.6417	5.41578	16.8948	16.3149	20.4	18.3	15.8	17.4085	8.67652	16.1037	13.7088	16.9745	17.9739	18.6111	19.2477	23	17.68
Fig 4i	Novel object preference (%)
		Control										TgAPPsweOCN
		54.5973	44.7495	59.0545	59.24	48.5736	63.2775	92.57	79.67	92.61	90.38	49.115	18.0899	27.9792	20.4384	30.5699	68.51	63.15	38.095	80.42	55.6
[truncated: 32 more columns]

## Sheet: Figure 5
Fig 5b	see RNA-Seq data
Fig 5d
	gene name	OCN-Cre;Ai9 1	OCN-Cre;Ai9 2	OCN-Cre;Ai9 3	TgAPPsweOCN;Ai9 1	TgAPPsweOCN;Ai9 2	TgAPPsweOCN;Ai9 3
	Trem2	801.85	802.44	744.44	89.34	120.22	100.14
	Apoe	15068	12585.8	12437.4	2342.01	2629.73	2418.23
	Cd33	19.32	16.58	20.6	5.47	5.96	5.89
	Sorl1	11.63	14.92	15.53	4.32	6.14	5.55
	Ptk2b	102.85	112.92	108.65	76.53	77.73	79.03
	Vps35	70.26	71.76	73.34	85.96	83.24	83.15
	App	281.1	274.95	280.92	325.21	331.95	332.86
	Psen2	42.16	49.06	48.15	52.4	61.71	56.46
	Psen1	47.01	43.71	48.3	74.32	72.74	75.23
	Sox2	0.06	0.34	0.09	0.13	0.02	0.08
	Msx1	0.38	0.05	0.14	0.07	0.15	0.22
	Msx2	0.1	0.14	0.35	0.15	0.04	0.15
	Nkx3-2	0.07	0	0.04	0	0	0.03
	Runx2	1.62	2.13	2.11	1.47	1.3	1.65
	Sp7	1.52	1.25	1.32	0.74	0.58	0.74
	Satb2	0.64	0.83	0.96	0.26	0.35	0.36
	Nfatc1	22.83	24.43	22.98	15.72	18.02	17.92
	Jun	130.45	128.48	127.07	55	55.06	58.79
	Col1a1	45.28	45.73	45.44	26.94	41.5	36.26
	Spp1	869.78	1000.32	963.13	481.17	671.5	529.63
	Bglap	1.25	0.97	0.35	0.49	0.33	0
	Sparc	93.47	74.96	81.97	58.17	52.37	53.88
	Ihh	0.28	0.21	0.12	0.04	0	0.02
	Bmp2	5.27	5.27	5.69	0.94	0.73	0.84
	Lrp4	1.31	1.22	1.24	0.79	0.98	0.83
	Ctnnb1	110.56	131.94	128.6	89.41	87.99	90.43
	Atp6ap2	89.24	99.45	98.37	90.67	80.43	90.74
	Tnfrsf11b	3.28	1.38	2.33	0.66	1.92	1.36
	Tnfsf11	0.02	0	0.07	0.08	0.06	0.09
	Alpl	3.07	3.1	3.04	3.76	3.75	4.24
	Il1b	13.15	15.9	14.97	175.73	146.43	108.84
	Il6	0.2	0.05	0.24	20.68	7.51	12.38
	Il10	7.83	8.65	8.9	31.95	42.35	32.13
	CXCL1	2.07	2.51	2.45	32.91	11.19	22.54
	CXCL3	0.05	0.48	0.27	8.31	2.22	6.09
	Cxcl10	1.63	0.88	1.35	11.64	25.46	18.67
	Ccl2	53.73	42.1	42.93	270.15	234.3	238.7
	Ccl3	179.17	211.17	181.51	1599.69	1122.91	1314.06
	Ccl4	87.36	118.67	100.59	598.01	455.59	525.68
	Ccl5	185.75	69.72	104.97	1107.97	1290.5	1133.68
	Tnfaip3	3.67	4.46	4.64	19.45	16.85	18.75
	Tgfb1	295.29	296.65	284.65	335.93	313.46	331.58
	Bdnf	0.52	0.53	0.47	0.22	0.21	0.3
	Igf1	98.95	109.12	108.55	13.85	18.07	16.02
	Ngf	7.45	5.52	4.55	4.05	2.34	2.96
	Fgf2	0.4	0.86	0.89	0.29	0.77	0.13
	Gdnf	0.14	0.31	0.35	0.31	0.15	0.2
Fig 5e	Relative mRNA level
		Control			TgAPPsweOCN
	App	1.11951	0.881988	0.998564	2.20494	1.98572	1.74255
	Vps35	0.963563	1.02761	1.0088	1.21732	1.38703	1.23019
	Trem2	0.972455	1.0208	1.00675	0.118781	0.089397	0.089397
	Apoe	0.971583	1.06981	0.958611	0.137464	0.129446	0.121588
	Sorl1	0.97433	0.986391	1.03933	0.236008	0.253322	0.15255
	Ptk2b	0.843862	1.05986	1.0963	0.576219	0.609087	0.544531
	Msx2	1.04474	0.997206	0.958054	1.22576	1.06186	0.995132
	Runx2	0.888817	0.889271	1.22191	0.947085	0.664142	0.89872
	Sp7	0.926364	1.28648	0.787159	0.146679	0.050881	0.109062
	Nfatc1	1.07191	0.967952	0.960139	0.447498	0.314142	0.457806
	Col1a1	1.0483	1.05447	0.897227	0.695488	0.744607	0.690153
	Spp1	1.08072	0.948919	0.970367	0.7104	0.675644	0.679548
	Bglap	1.20924	0.691525	1.09924	0.919	0.822576	0.82549
	Sparc	1.13299	0.842159	1.02485	0.572432	0.587153	0.5253
	Bmp2	1.24414	0.613608	1.14225	0.073159	0.073496	0.038613
	Lrp4	0.719212	1.32931	0.951996	0.175042	0.164967	0.164414
	Ctnnb1	0.985886	0.988552	1.02555	0.428554	0.538062	0.446241
	Tnfrsf11b	1.02543	1.28811	0.686466	0.586571	0.263851	0.446279
	Tnfsf11	1.71429	0.857143	0.428571	2.51882	1.81048	2.68917
	Alpl	0.893555	1.05503	1.05141	2.31134	2.59025	1.71194
	Il1b	0.986026	0.966553	1.04736	4.41581	4.31301	3.06936
	Il6	0.911728	0.967145	1.12135	1.76581	2.18989	2.11312
	Il10	1.22845	0.760954	1.01048	2.69459	2.44224	2.14017
	Cxcl1	1.12771	0.909204	0.963274	1.44467	1.41609	1.34638
	Ccl5	0.857403	0.90684	1.23572	7.55357	6.97149	7.07224
	Tgfb1	0.985032	0.962146	1.05282	1.78693	1.79302	1.86544

## Sheet: RNA-Seq
st_gene_id	gene_id	gene_symbol	OCn-Cre;Ai9 1	OCn-Cre;Ai9 2	OCn-Cre;Ai9 3	TgAPPsweOCN;Ai9 1	TgAPPsweOCN;Ai9 2	TgAPPsweOCN;Ai9 3	LogFC	P
G10090_32561	20115	Rps7	450.34	393.65	404.04	344.64	321.37	317.9	-0.343054	0.0104036
G10090_15366	20501	Slc16a1	2.66	3.41	3.22	2.35	3	2.65	-0.215679	0.216358
G10090_11692	12428	Ccna2	22.58	24.47	24.82	6.64	7.65	7.06	-1.75115	2.39e-05
G10090_14637	171285	Havcr2	5.06	9.78	8.45	1.3	2.32	1.46	-2.19681	0.0135411
G10090_15380	52430	Echdc2	0.39	0.52	0.44	0.26	0.77	0.41	0.0931094	0.856862
G10090_30608	332397	Nanos1	6.34	7.51	6.69	1.21	1.31	1.28	-2.43436	8.84e-05
G10090_11099	15465	Hrh1	0.64	1.1	1.02	0.33	0.19	0.23	-1.87971	0.0105702
G10090_10411	14633	Gli2	0.08	0.04	0.1	0.02	0.02	0.04	-1.45943	0.0685871
G10090_2123	74486	Osbpl10	1.06	2.1	1.43	0.5	0.49	0.5	-1.62318	0.0274051
G10090_8180	22329	Vcam1	1.85	2.24	2.51	3.41	2.93	3.52	0.579122	0.014593
G10090_1701	19893	Rpgr	0.89	1.4	0.79	0.77	0.86	1.08	-0.184637	0.588778
G10090_30770	56389	Stx5a	46.97	43.27	44.09	31.78	30.25	29.18	-0.558518	0.000443245
G10090_9804	19265	Ptprcap	0.2	0.59	0.47	0.64	1	0.48	0.750641	0.210117
G10090_8650	64435	Fcamr	0	0	0.06	0.03	0	0.01	-0.584963	0.77558
G10090_10908	241158	Ankmy1	0.08	0.02	0.07	0.01	0.04	0.05	-0.765535	0.350815
G10090_4131	246694	Hps5	18.22	18.37	18.31	17.18	17.03	17.63	-0.0827404	0.00532998
G10090_20925	246256	Fcgr4	27.9	25.43	28	144.28	219.51	173.98	2.72513	0.00225227
G10090_10288	18569	Pdcd4	10.6	10	10.66	3.42	3.39	3.98	-1.53462	1.8e-05
G10090_5371	64424	Polr1e	1.79	2.1	1.8	1.78	1.6	1.85	-0.121618	0.290688
G10090_301	77128	Crebrf	9.44	9.11	10.1	4.84	5.71	5.48	-0.837761	0.000420807
G10090_4235	70584	Pak4	7.08	6.71	7.49	6.68	6.71	7.05	-0.058103	0.333178
G10090_16837	22375	Wars	20.54	21.41	20.38	27.86	26.79	28.83	0.421504	0.000462479
G10090_18285	317750	Slc24a5	7.35	8.25	7.79	9.75	7.83	8.58	0.161471	0.208342
G10090_14887	18605	Enpp1	4.92	5.54	5.23	3.66	5.5	4.84	-0.164419	0.376812
G10090_668	77422	C330018D20Rik	3.15	4.09	3.23	3.98	2.94	3.16	-0.0547658	0.780741
G10090_24476	18655	Pgk1	177.02	184.28	181.05	387.55	322.14	350.53	0.967068	0.000822501
G10090_687	23947	Mid2	0.4	0.18	0.36	0.21	0.19	0.17	-0.721699	0.146771
G10090_4465	320438	Alg6	2.68	3.41	3	1.3	1.79	1.5	-0.985786	0.00415576
G10090_4126	72500	Ier5l	18.15	19.98	16.6	3.47	3.53	2.89	-2.46829	0.000115763
G10090_29534	71764	C2cd2l	13.18	12.96	13.34	5.7	5.86	5.28	-1.22923	3.25e-06
G10090_4564	56874	Rnf32	0.07	0.07	0.05	0.03	0.04	0.01	-1.24793	0.0294713
G10090_16218	232798	Leng8	88.24	77.56	82	36.65	37.35	38.01	-1.14555	0.000131663
G10090_28327	107271	Yars	13.72	15.4	13.06	18.66	16.82	18.01	0.34271	0.0128351
G10090_10057	56198	Heyl	0.03	0.01	0	0.01	0	0.03	0	1
G10090_15361	239554	Foxred2	4.85	4.93	5.31	2.14	2.9	2.56	-0.989521	0.000673356
G10090_20841	102641028	LOC102641028	0.39	0.29	0.23	0.12	0.15	0.06	-1.4634	0.0226784
G10090_31012	66074	Tmem167	4.21	4.84	4.94	5.89	5.98	5.51	0.313032	0.013878
G10090_23832	13850	Ephx2	0.19	0.03	0.18	0.28	0.14	0.36	0.963474	0.199623
G10090_33740	108755	Lyrm2	10.12	12.11	9.68	11.09	11.21	10.32	0.0317482	0.781512
G10090_4969	105014	Rdh14	9.01	9.24	9.39	9.08	9.27	10.2	0.0467331	0.450669
G10090_15347	368202	Prss48	0.02	0.01	0.01	0.01	0	0	-2	0.101192
G10090_8049	223922	Atf7	12.38	12.01	13.01	11.86	13.42	13.5	0.0522745	0.491706
G10090_5532	28006	Washc2	45.13	42.51	44.68	33.85	38.76	36.38	-0.279835	0.00887427
G10090_6786	21408	Zfp354a	0.08	0.09	0.09	0.04	0.07	0.07	-0.530515	0.0646769
G10090_7258	231807	BC037034	116.47	110.98	111.48	49.86	48.28	49.39	-1.19998	3.9e-06
G10090_3477	11717	Ampd3	36.4	27.35	31.47	39.44	37.35	38.42	0.274929	0.0680663
G10090_8210	76974	Urah	0.43	0.9	0.82	20.97	23.12	17.33	4.8363	0.000310428
G10090_3205	116848	Baz2a	22.33	21.69	21.89	20.43	22.02	22.27	-0.0262858	0.548739
G10090_11699	218543	Srek1	20.52	19.56	19.89	13.78	13.71	13.39	-0.552846	3.16e-05
G10090_14112	217707	Coq6	7.27	6.25	6.9	6.46	5.87	6.01	-0.154989	0.116533
G10090_3053	380928	Lmo7	0.28	0.45	0.51	0.27	0.47	0.27	-0.295985	0.468637
G10090_7402	102639054	102639054	0.02	0.07	0.05	0.06	0	0.06	-0.222392	0.800747
G10090_3159	19188	Psme2	121.18	112.09	112.2	463.66	384.38	405.93	1.85987	0.000221881
G10090_20045	67510	Tvp23b	8.65	12.38	9.82	15.09	13.19	13.86	0.44992	0.0380343
G10090_6766	107686	Snrpd2	98.97	86.48	86.24	92.78	86.62	85.4	-0.0370583	0.656267
G10090_6896	74442	Sgms2	0.99	0.87	0.94	0.56	0.6	0.58	-0.68634	0.000648553
G10090_16704	110902	Chrna2	0.19	0.25	0.42	0.12	0.09	0.17	-1.17834	0.0926448
G10090_14213	14852	Gspt1	21.26	23.35	22.25	30.7	28.7	30.44	0.426215	0.00092181
G10090_4953	19280	Ptprs	27.67	27.91	28.11	7.69	10.5	9.5	-1.59569	2.34e-05
G10090_13532	234839	Piezo1	46.23	48.49	46.04	67.94	58.38	66.1	0.451021	0.00474621
G10090_671	74450	Pank2	15.76	15.83	15.21	11.88	12.16	11.67	-0.39018	0.000107168
G10090_19262	319178	Hist1h2bb	0	0.5	0	0.32	0	0	-0.643856	0.77684
G10090_30019	110308	Krt5	0.22	0.19	0.37	0.3	0.38	1.09	1.1822	0.268714
G10090_28917	66607	Ms4a4d	0.26	0.25	0.07	1.33	2	1.46	3.0459	0.00280737
G10090_26325	232146	Eva1a	0.28	0.33	0.25	0.08	0.05	0.08	-2.03395	0.00103423
G10090_32059	21941	Tnfrsf8	0	0.03	0.07	0.18	0.33	0.18	2.7866	0.0218672
G10090_6462	72502	Cwf19l1	5.15	5.72	5.12	4.49	3.93	4.23	-0.338033	0.0117705
G10090_21750	622404	Ccdc107	27.52	27.41	26.49	30.74	28.15	26.4	0.0669934	0.37796
G10090_19839	69256	Zfp397	5.49	6.27	6.7	4.17	4.39	4.36	-0.514796	0.0068925
G10090_15929	74522	Morc2a	11.85	11.06	11.22	11.5	12.85	11.79	0.0825561	0.231943
G10090_18538	328833	Treml2	0.53	0.18	0.23	0.24	1.42	0.81	1.39378	0.227183
G10090_11883	16526	Kcnk2	0.01	0.14	0.05	0.03	0.06	0.1	-0.0740006	0.942548
G10090_7102	69806	Slc39a11	13.23	16.17	13.87	12.23	14.02	12.76	-0.149523	0.243341
G10090_6142	52440	Tax1bp1	46.67	49.81	49.61	60.81	70.24	63.35	0.412171	0.0057768
G10090_26139	107513	Ssr1	30.06	30.69	31.88	41.91	37.47	38.02	0.341881	0.00525913
G10090_24064	54218	B3galt4	10.65	9.2	8.42	6.25	6.69	6.39	-0.54843	0.0110437
G10090_16443	99334	Zscan29	12.75	11.38	11.97	9.72	10.85	10.87	-0.199398	0.0474746
G10090_20873	66464	Taf12	18.85	18.55	17.63	22.12	21.99	24.53	0.318831	0.00738595
G10090_8490	79565	Mettl27	3.35	3.38	2.73	1.08	1.13	0.91	-1.60029	0.000680549
G10090_12842	18113	Nnmt	2.38	1.97	1.38	1.5	1.92	1.2	-0.310642	0.359196
G10090_8850	56380	Arid3b	8.44	8.35	8.42	15.17	14.29	14.5	0.802195	1.97e-05
G10090_6125	20439	Siah2	7.33	8.38	8.15	34.84	28.9	30.82	1.98664	0.000187589
G10090_18407	72324	Plxdc1	13.08	16.44	14.03	2.5	4.49	3.36	-2.07304	0.000661103
G10090_10397	72077	Gcnt3	0	0.05	0	0	0.01	0	-2.32193	0.476621
G10090_7131	381760	Ssbp1	24.47	21.91	22.06	14.35	13.64	13.55	-0.720339	0.000493721
G10090_15690	74316	Isca2	26.16	29.02	25.63	29.36	28.45	26.92	0.068339	0.362001
G10090_14832	12212	Chic1	0.08	0.06	0.17	0.33	0.52	0.51	2.13327	0.0076412
G10090_2473	433375	Creg1	383.52	413.74	386.48	222.76	207.12	212.33	-0.882235	7.13e-05
G10090_4185	194952	Jmjd4	2	2.23	2.75	1.62	1.76	1.72	-0.45273	0.0500003
G10090_24943	71742	Ulk3	8.59	7.95	8.11	5.15	5.68	5.6	-0.585255	0.000414678
G10090_16635	22247	Umps	12.59	13.37	12.18	8.18	9.31	7.82	-0.591597	0.0016726
G10090_17095	19712	Rest	2.6	3.11	3.51	2.65	3.79	4.2	0.206659	0.424886
G10090_7706	17281	Fyco1	7.14	6.42	7.88	8.1	8.93	8.44	0.248494	0.0504809
G10090_24375	67657	Rabl3	3.58	3.7	4.39	6.2	6.43	6.1	0.682546	0.000962972
G10090_9889	18028	Nfib	0.58	0.47	0.5	0.37	0.39	0.46	-0.345387	0.0615306
G10090_18243	12504	Cd4	4.02	3.54	3.29	0.58	2	1.26	-1.49852	0.00722594
G10090_9498	67230	Zfp329	2.61	2.61	3.17	1.26	1.38	1.42	-1.04719	0.0017013
G10090_5503	269389	Tox2	1.86	1.73	1.47	0.34	0.31	0.25	-2.49114	0.000296654
G10090_20130	319480	Itga11	5.24	2.45	2.9	2.59	2.41	2.86	-0.430101	0.356894
G10090_26541	59288	Dctn5	66.66	65.81	63.9	45.53	44.62	44.88	-0.540295	1.85e-05
G10090_8967	67210	Gatad1	21.97	22.45	22.37	35.3	34.24	34.88	0.644694	3.3e-06
G10090_20912	66882	Bzw1	58.91	63.11	65.46	78.73	79.41	80.93	0.350696	0.00105064
G10090_11245	101055939	Gm4869	0	0.03	0	0	0.01	0	-1.58496	0.561438
G10090_21703	109663	Hoxc11	0.3	0.36	0.31	0.32	0.05	0.16	-0.871992	0.142755
G10090_12868	18479	Pak1	27.74	32.37	31.59	25.37	34.59	29.44	-0.0366469	0.812559
G10090_4542	70190	2610036A22Rik	0.35	0.39	0.3	0.43	0.6	0.87	0.869416	0.0933886
G10090_11816	14534	Kat2a	33.11	31.89	30.61	30.46	30.39	30.05	-0.0728812	0.0988071
G10090_2070	66126	Elof1	39.98	37.84	37.02	43.45	43.6	43.43	0.184203	0.004135
G10090_22265	13803	Enc1	34.04	41.05	40.38	9.77	12.94	11.29	-1.76391	0.000355501
G10090_23857	74365	Lonrf3	10.85	13.31	12.9	5.02	7	5.85	-1.05232	0.00256648
G10090_13034	52592	Brms1l	8.48	7.96	8.62	8.66	8.26	8.12	-0.00115185	0.980612
G10090_6303	22040	Trex1	83.24	61.84	66.42	113.55	124.09	116.86	0.745128	0.00271598
G10090_18465	22385	Baz1b	25.08	23.5	24.27	23.24	27.17	26.76	0.0831111	0.33923
G10090_8086	239827	Pigz	3.87	2.71	3.81	8.33	5.66	6.47	0.97761	0.0185695
G10090_8534	20583	Snai2	3.2	2.31	3.37	1.37	2.49	1.54	-0.7176	0.0726391
G10090_2197	19261	Sirpa	627.51	661.42	648.82	553.63	587.05	582.34	-0.169443	0.00762517
G10090_9585	11775	Ap3b2	0	0	0.03	0	0.04	0	0.415037	0.851237
G10090_16211	22371	Vwf	0.96	1.87	1.73	0.22	0.45	0.37	-2.13245	0.0156747
G10090_5263	243547	Grip2	0.03	0.09	0.07	0.02	0.01	0	-2.66297	0.0453001
G10090_12919	330812	Rnf150	15.35	15.68	17.42	2.52	3.68	3.3	-2.3505	5.78e-05
G10090_13216	268417	Zkscan17	9.99	10.07	9.95	3.18	3.56	3.76	-1.51505	3.04e-06
G10090_6541	15354	Hmgb3	3.51	4.95	4.14	2.34	1.73	2.81	-0.872943	0.0215878
G10090_3866	215193	Diexf	5.85	5.96	6.17	5.62	5.92	5.75	-0.0564552	0.146505
G10090_25595	14784	Grb2	127.5	137.61	129.81	132.6	139.01	133.75	0.0376433	0.393166
G10090_9879	19207	Ptch2	0.02	0.03	0	0.03	0.03	0	0.263034	0.814902
G10090_20737	70611	Fbxo33	17.93	19.53	19.13	18.5	16.99	19.25	-0.0479517	0.49398
G10090_6628	73469	Rnf38	15.64	17.3	17.04	11.61	11.71	12.68	-0.473354	0.00165883
G10090_7672	100503915	Smpd5	1.18	1.3	1.19	0.87	0.95	0.87	-0.448174	0.00221313
G10090_22039	106766	Stap2	0.36	0.48	0.28	0.25	0.22	0.16	-0.830075	0.0627856
G10090_33048	243510	Ccdc142	6.31	6.66	6.32	1.78	2.13	2.45	-1.60075	4.38e-05
G10090_16182	72085	Osgepl1	3.26	2.96	2.52	2.36	1.85	2.32	-0.42055	0.0526199
G10090_4594	74117	Actr3	232.18	272.16	260.3	443.94	438.9	438.47	0.789116	0.000101564
G10090_10741	11459	Acta1	0.94	1.43	1.46	0.06	0.19	0.16	-3.22365	0.00275127
G10090_9325	68877	Maf1	61.14	64.24	58.76	36.95	36.19	35.62	-0.759655	0.00010399
G10090_1667	228355	Madd	27.07	29.2	27.61	22.2	24.46	24.7	-0.233211	0.0150164
G10090_7762	19697	Rela	65.57	63.16	65.32	48.09	47.12	52.03	-0.398259	0.000756301
G10090_1886	19035	Ppib	174.25	152.57	153.22	191.86	190.09	176.75	0.218919	0.0376807
G10090_8284	225908	Myrf	0.13	0.18	0.18	1.28	2.75	1.92	3.60204	0.0129119
G10090_20219	319322	Sf3b2	77.87	73.79	73.26	67.86	73.74	72.14	-0.073555	0.177604
G10090_30083	68632	Myct1	0.15	0	0.04	0.03	0.02	0.02	-1.44057	0.423997
G10090_1933	17913	Myo1c	65.71	64.96	67.15	69.85	66.25	68.39	0.047842	0.144232
G10090_6501	17191	Mbd2	65.41	71.61	71.98	64.55	63.59	62.95	-0.129251	0.0520609
G10090_20238	433804	Zfp985	0.06	0.02	0	0	0	0.02	-2	0.348641
G10090_14606	11936	Fxyd2	9.72	4.72	8.66	6.02	5.05	4.92	-0.530723	0.20337
G10090_14861	60425	Doc2g	1.82	1.44	1.42	1.11	0.7	0.68	-0.910363	0.0188184
G10090_1283	381582	Tmem240	2.49	1.65	1.77	0.45	0.61	0.41	-2.00734	0.00534452
G10090_20500	68920	1110065P20Rik	11.18	8.81	11.1	16.2	13.2	13.89	0.477583	0.0271592
G10090_1345	14991	H2-M3	20.57	17.53	18.4	22.96	23.64	23.18	0.304563	0.00876811
G10090_32339	14284	Fosl2	18.74	21.36	20.66	8.86	10.34	10.34	-1.04045	0.000356495
G10090_1685	18795	Plcb1	0.23	0.15	0.26	0.26	0.25	0.19	0.129283	0.638768
G10090_21498	67439	Xab2	29.29	26.36	27.83	17.51	19.5	18.66	-0.584531	0.000824358
G10090_13197	14272	Fnta	28.18	26.06	26.42	25.15	21.23	22.65	-0.22463	0.0425041
G10090_16995	19674	Rcvrn	0.1	0.05	0	0.05	0	0.05	-0.584963	0.64333
G10090_20420	20302	Ccl3	179.17	211.17	181.51	1599.69	1122.91	1314.06	2.81945	0.00114326
G10090_31155	67876	Coq10b	7.6	9.35	7.56	13.4	13.36	12.27	0.671213	0.00225431
G10090_7714	93703	Pcdhgb6	1.36	1.33	1.34	1.15	1.06	0.95	-0.350855	0.00772102
G10090_2997	229363	Gmps	8.32	9.56	9.9	8.25	7.82	7.87	-0.214623	0.0622872
G10090_10696	17992	Ndufa4	239.06	222.42	206.09	182.94	170.29	174.67	-0.338654	0.0103566
G10090_15697	51813	Ccnc	6.74	7.95	8.62	10.59	9.88	9.14	0.345135	0.0384833
G10090_8320	71091	Cdkl1	0.08	0.04	0.04	0.1	0.03	0.1	0.523562	0.43425
G10090_31059	15944	Irgm1	33.19	25.23	28.15	72.13	84.8	77.1	1.43475	0.000352
G10090_15271	12315	Calm3	108.5	101.35	102.09	183.76	189.02	186.49	0.842276	7.18e-06
G10090_16988	100041306	Gm3264	0.18	0.03	0.16	0	0.03	0	-3.62449	0.0778771
G10090_10304	100502777	Gm38422	0.36	0.43	0.27	0.34	0.32	0.55	0.190943	0.595949
G10090_17192	67422	Dhdds	16.22	17.97	16.63	16.38	14.65	15.33	-0.132516	0.111272
G10090_1847	208117	Aph1b	2.82	3.4	3.27	2.79	2.56	2.76	-0.226706	0.072651
G10090_25155	232187	Smyd5	14.2	14.4	14.42	28.48	25.37	28.81	0.942182	0.000273449
G10090_18075	19744	Rheb	54.91	56.79	53.25	59.58	52.13	54.38	0.00993644	0.883385
G10090_20061	11568	Aebp1	50.57	39.89	41.54	29.59	43.43	35.93	-0.276872	0.213434
G10090_15558	75555	1700020D05Rik	2.31	1.91	2.66	0.43	1.06	0.83	-1.56828	0.00589906
G10090_11786	19217	Ptger2	1.2	1.73	1.3	0.48	0.41	0.53	-1.57477	0.00488531
G10090_25486	13874	Ereg	0.28	0.5	0.44	0.29	0.44	0.31	-0.230298	0.498781
G10090_19890	15002	H2-Ob	0.47	0.23	0.36	0.73	0.39	0.51	0.620808	0.192428
G10090_1986	232491	Pyroxd1	9.91	9.74	9.04	7.61	6.91	6.68	-0.436484	0.00294672
G10090_18878	59053	Hgh1	3.66	3.54	3.35	2.5	2.19	2.12	-0.631516	0.00107562
G10090_5400	20536	Slc4a3	0.76	0.98	0.65	2.91	2.87	3.13	1.89841	6.69e-05
G10090_19373	78908	Igsf3	0.49	0.27	0.36	0.35	0.31	0.28	-0.252766	0.421123
G10090_18990	67272	Cmtm5	0	0.09	0	0.06	0	0	-0.584963	0.795255
G10090_14904	228361	Ambra1	15.08	13.4	14.29	13.9	16.18	15.46	0.0905351	0.328101
G10090_14621	195727	Nhs	0.15	0.12	0.21	7.14	8.88	8.14	5.65344	9.77e-05
G10090_25083	16952	Anxa1	214.43	254.91	234.27	264.21	209.55	232.49	0.00540297	0.966494
G10090_11820	101867	Rrp8	7.05	8.44	7.96	7.66	7.26	7.11	-0.0901184	0.34203
G10090_6889	230809	Pdik1l	5.41	5.05	5.31	3.48	3.73	3.64	-0.539488	0.000226116
G10090_32093	320184	Lrrc58	9.14	10.05	10.63	11.75	12.79	12.93	0.329456	0.0111409
G10090_28271	17906	Myl2	0.18	0.09	0	0	0	0.25	-0.111031	0.949136
G10090_3106	20970	Sdc3	166.19	143.94	155.54	287.16	330.86	321.02	1.01188	0.000428331
G10090_17389	67139	Mis12	14.02	14.86	14.11	12.86	12.14	11.83	-0.22312	0.00712698
G10090_28041	66220	Zdhhc12	19.46	18.94	19.78	22.02	19.67	18.72	0.0542641	0.502919
G10090_22923	74711	Ttll9	0	0.04	0.03	0.11	0.13	0.13	2.4021	0.00189567
G10090_3045	66599	Rdm1	6.64	8.82	7.28	2.74	3.26	2.73	-1.38118	0.00222999
G10090_11610	70894	Efcab3	0	0.06	0.03	0.04	0.05	0.01	0.152003	0.882028
G10090_8165	69553	Ripor3	0.02	0	0.01	0.15	0.08	0.08	3.36923	0.0177974
G10090_27826	24015	Abce1	24.53	30.15	29.49	40.81	35.74	38.29	0.448247	0.0112826
G10090_20402	244962	Snx14	14.19	15.92	15.88	20.23	19.62	19.56	0.369386	0.00182882
G10090_18871	243914	Lgi4	0.24	0.42	0.41	0.24	0.03	0.13	-1.41954	0.05683
G10090_9509	12946	Cr1l	45.96	48.05	46.3	41.45	38.18	38.78	-0.244827	0.00364085
G10090_103	67726	Fam114a2	19.63	18.33	18.07	14.36	13.51	13.95	-0.422006	0.000940418
G10090_943	108899	2700081O15Rik	1.2	1.31	1.15	1.05	1.11	1.11	-0.162553	0.0644366
G10090_18840	11774	Ap3b1	31.6	33.52	31.12	36.24	36.27	35.91	0.171922	0.00543418
G10090_4496	333088	Kcp	0.07	0.02	0.06	0.04	0.06	0.1	0.415037	0.514519
G10090_10772	70247	Psmd1	50.22	55.53	52	71.09	63.45	68.6	0.364834	0.00523687
G10090_13671	117148	Necab2	0	0.04	0.05	0.03	0.02	0	-0.847997	0.491767
G10090_447	74440	Cmip	57.72	51.84	52.94	52.56	58.8	59.28	0.0705162	0.390173
G10090_10564	229725	Clcc1	22.54	24.52	23.01	19.61	20.29	20.42	-0.21616	0.00740664
G10090_15941	12316	Aspm	2.25	2.11	2.35	0.53	0.71	0.63	-1.84327	4.96e-05
G10090_21072	50766	Crim1	7.48	7.03	8.04	23.53	23.09	24.36	1.65429	4.41e-06
G10090_1950	83436	Plekha2	20.47	22.41	20.38	32.01	29.87	30.85	0.551743	0.000410746
G10090_343	14766	Adgrg1	0.69	0.45	0.75	0.45	0.84	0.62	0.0151864	0.96563
G10090_29409	11555	Adrb2	19.19	15.38	16.5	8.81	6.84	8.11	-1.10394	0.00200004
G10090_10626	319586	Celf5	0.26	0.2	0.26	0.41	0.26	0.35	0.5025	0.105408
G10090_15262	270672	Map3k15	1.72	1.5	2.17	1.57	1.47	1.76	-0.167251	0.411561
G10090_5781	217893	Pacs2	29.23	29.27	30.35	17.94	21.04	21.71	-0.549913	0.00152464
G10090_9547	11804	Aplp2	125.98	135.55	133.16	91.4	98.75	96.66	-0.460625	0.000572074
G10090_15769	66411	Tbcb	56.05	52.61	50	67.08	68.16	69.94	0.370952	0.0013289
G10090_2574	16408	Itgal	71.51	76.01	74.92	609.47	601.03	623.71	3.04367	1.5e-07
G10090_13754	100198	H6pd	23.91	25.09	23.09	15.66	18.79	17.93	-0.460783	0.00393933
G10090_5680	71865	Fbxo30	2.64	3.5	2.98	3.06	3.31	3.61	0.130006	0.38813
G10090_30034	17149	Magoh	43.01	43.41	41.26	34.53	34.74	30.39	-0.357446	0.00393708
G10090_6828	76357	Trmt5	6.92	8.82	8.28	9.07	8.85	9.48	0.18994	0.131034
G10090_30065	71909	Haus5	10.23	9.51	10.05	5.75	5.64	5.96	-0.779892	6.14e-05
G10090_19856	57230	Sap30bp	14.16	15.69	13.88	12.85	14.24	12.11	-0.15777	0.146779
G10090_19307	78896	1500015O10Rik	0.25	0.19	0.25	0.28	0.28	0.28	0.283793	0.0667665
G10090_14013	12236	Bub1b	9.98	9.07	10.46	2.81	3.9	3.47	-1.53547	0.00023721
G10090_3368	105247180	Gm42323	0	0.04	0	0.01	0	0	-2	0.507158
G10090_2990	268980	Strn	6.7	8.32	9	8.12	10.57	9.63	0.237585	0.220172
G10090_28280	67619	Nob1	13.34	12.98	12.11	11.86	12.79	13.36	-0.015854	0.817932
G10090_30952	18587	Pde6b	0.02	0.02	0.04	0	0.05	0.07	0.584963	0.574819
G10090_23277	77630	Prdm8	0.02	0.02	0	0	0	0.02	-1	0.518519
G10090_11926	78816	Gmip	85.87	81.21	78.24	69.51	73.51	73	-0.1835	0.0186558
G10090_18308	66757	Adat2	2.18	2.24	1.67	1.64	1.75	2.11	-0.147011	0.440482
G10090_9636	56703	Pigo	6.06	6.89	6.17	3.53	3.77	3.6	-0.810754	0.000529788
G10090_7218	228785	Mylk2	0	0	0.05	0.04	0.19	0.21	3.1375	0.0816526
G10090_6808	108169093	Gm43828	13.2	7	8.28	16.83	6.85	12.56	0.347634	0.49554
G10090_8610	28199	Dcaf11	31.15	31.2	29.04	25.64	25.01	25.38	-0.265468	0.00223145
G10090_22315	54194	Akap8l	35.65	29.38	29.26	14.15	16.21	17.4	-0.981302	0.00257811
G10090_21224	23960	Oas1g	18.72	10.98	12.73	51.05	55.37	52.7	1.90696	0.000127242
G10090_23042	67270	Mrpl42	73.69	70.11	66.47	60.85	64.14	58.36	-0.197643	0.0283893
G10090_8592	276952	Rasl10b	0.03	0	0.02	0.03	0.09	0.06	1.848	0.0896625
G10090_7354	70351	Ppp4r1	30.06	31.94	30.87	38.69	37.3	39.74	0.317478	0.0010309
G10090_14380	94180	Acsbg1	0.11	0.13	0.08	0.14	0.08	0.17	0.285402	0.482651
G10090_6077	50765	Tfr2	0.09	0.11	0.11	0.04	0.06	0.06	-0.954196	0.00607361
G10090_12565	11306	Abcb7	8.73	9.17	10.28	7.19	6.77	7.27	-0.408567	0.00889537
G10090_10546	16858	Lgals7	0.1	0.1	0	0.09	0	0.09	-0.152003	0.889016
G10090_890	57743	Sec61a2	7.09	6.86	7.3	6.57	5.74	5.55	-0.250731	0.0287416
G10090_12808	216080	Ube2d1	25.35	26.16	27.62	18.33	18.44	19.4	-0.494425	0.000509149
G10090_22359	217012	Unc45b	0.01	0.01	0.01	0.01	0	0.01	-0.584963	0.373901
G10090_24905	114564	Csprs	0.21	0	0.16	1.17	1.67	1.19	3.44518	0.00223923
G10090_17855	226414	Dars	28.13	28.34	28.16	28.46	33.96	30.93	0.141481	0.141882
G10090_19657	16973	Lrp5	17.07	15.99	16.35	10.29	11.46	11.41	-0.575359	0.000401351
G10090_3697	16985	Lsp1	12.52	18	14.65	2.39	3.87	2.61	-2.34836	0.00188398
G10090_1694	102334	Ankrd10	13.84	15.62	15.19	7.89	8.03	8.75	-0.855902	0.00037174
G10090_17689	58202	Nelfb	24.04	23.72	22.4	24.1	22.66	21.18	-0.0463875	0.492652
G10090_23945	12000	Avpr2	0.73	0.96	0.92	2.05	2.09	1.91	1.21289	0.000213969
G10090_30502	67219	Med18	2.73	2.6	2.86	1.78	1.73	2.04	-0.561376	0.0019544
G10090_8428	24050	2021-09-03	0.03	0.01	0.02	0.01	0.01	0.05	0.222392	0.829799
G10090_9672	110854	Ptpa	73.55	73.48	71.89	57	57.41	55.01	-0.3698	5.64e-05
G10090_7581	75735	Pank1	2.56	3.01	2.68	0.86	1.01	0.99	-1.52838	0.000227901
G10090_8222	17112	Tm4sf1	5.59	8.45	7.14	5.43	4.1	5.21	-0.522966	0.0807131
G10090_20111	67890	Ufm1	8.12	9.12	8.81	12.63	11.31	12	0.464307	0.002397
G10090_2896	22628	Ywhag	89.35	104.41	97.86	215.38	220.38	226.95	1.18429	2.31e-05
G10090_11744	67463	Poc5	4.32	4.22	4.81	4.65	4.32	5.18	0.0839623	0.437906
G10090_3587	18984	Por	128.71	137.74	129.08	216.58	233.78	217.27	0.755262	0.00013947
G10090_22862	24069	Sufu	7.36	6.82	6.72	4.66	5.04	4.96	-0.511618	0.000828012
G10090_12741	11767	Ap1m1	34.17	36.63	37.34	47.2	43.69	44.32	0.322302	0.00335737
G10090_22103	621430	Vmn2r79	0.02	0	0	0	0	0.02	0	1
G10090_9176	68929	Mospd3	56.29	50.42	47.96	28.09	24.78	27.31	-0.947879	0.000738829
G10090_24063	11655	Alas1	39.78	29.63	34.16	38.09	33.02	36.78	0.058955	0.685587
G10090_19737	71939	Apol6	0.11	0.33	0.33	0.28	0.69	0.3	0.721898	0.335227
G10090_3621	170770	Bbc3	12.55	9.56	10.17	7.19	8.7	8.22	-0.421009	0.0550681
G10090_15268	108077	Skiv2l	35.38	32.88	33.12	21.98	24.44	24.52	-0.515102	0.000919445
G10090_12723	212483	Fam193b	30.16	26.06	28.88	10.18	10.21	9.85	-1.4927	0.00011414
G10090_9953	239463	Fam83a	0	0.08	0.05	0.02	0.05	0.07	0.106915	0.909327
G10090_3610	213990	Agap3	39.8	40.64	38.66	28.46	27.1	28.19	-0.508012	7.66e-05
G10090_9510	11777	Ap3s1	49.51	53.36	53.37	89.82	81.54	86.68	0.723831	0.000242306
G10090_2955	17179	Matk	6.99	8.27	7.46	0.66	0.59	0.97	-3.35533	6.33e-05
G10090_14988	102294	Cyp4v3	29.42	34.97	32.67	25.61	27.04	26.5	-0.294288	0.0229664
G10090_1010	207607	Ccdc40	0.14	0.19	0.2	0.34	0.2	0.38	0.795642	0.08712
G10090_9264	22337	Vdr	0.76	0.6	0.73	0.72	0.67	0.51	-0.137504	0.47357
G10090_5157	50497	Hspa14	27.93	26.56	26.89	26.97	25.34	26.04	-0.054741	0.182574
G10090_33154	215449	Rap1b	206.59	222.8	225.21	498.12	462.84	482.49	1.14084	2.37e-05
G10090_10510	67203	Nde1	31.46	31.91	32.26	25.22	24.83	26.56	-0.319931	0.000378885
G10090_7156	72585	Lypd1	0.02	0.05	0.05	0.06	0.01	0.08	0.321928	0.687332
G10090_17638	212933	Pm20d1	0.21	0.06	0.14	0.94	0.62	0.67	2.44335	0.00500713
G10090_25961	20324	Cavin2	1.55	2.26	1.87	0.26	0.38	0.56	-2.24286	0.00258845
G10090_6529	76073	Pcgf5	3.59	5.26	4.86	4.12	5.08	3.65	-0.0934602	0.684733
G10090_13799	11674	Aldoa	815.21	805.99	783.89	1286.29	1131.1	1191.91	0.585628	0.000957541
G10090_25517	195564	Skint3	0.17	0.27	0.08	0.01	0.04	0.03	-2.70044	0.057644
G10090_7011	93888	Pcdhb17	0.35	0.22	0.31	0.27	0.24	0.19	-0.330149	0.253015
G10090_8737	114604	Prdm15	2.51	2.92	2.76	2.35	2.46	2.52	-0.16005	0.0908589
G10090_20524	231147	Sh3tc1	13.71	14.13	13.23	6.95	7.02	7.03	-0.967696	1.38e-05
G10090_13515	215653	Rassf2	55.82	54.38	58.53	31.66	37.36	35.05	-0.697162	0.000466495
G10090_29545	67988	Tmx3	17.49	19.16	20.72	19.44	18.93	19.26	0.0065235	0.9313
G10090_26026	105247050	Gm42226	1.26	0.56	1.08	0.83	0.66	0.85	-0.309544	0.440795
G10090_32377	23832	Xcr1	0.14	0.14	0.15	0.44	0.43	0.5	1.67177	0.000143967
G10090_22886	11689	Alox5	4.26	2.94	2.96	1.49	1.29	1.12	-1.38135	0.00972589
G10090_9655	74144	Robo4	0.2	0.04	0.15	0.06	0.05	0.04	-1.37851	0.168189
G10090_26177	22687	Zpr1	18.92	20.03	18.08	18.19	17.09	15.49	-0.167745	0.0969008
G10090_10851	56878	Rbms1	42.86	55.17	55.16	40.77	45.58	44.88	-0.223225	0.16904
G10090_15410	66142	Cox7b	83.53	76.46	75.69	95.26	91.79	87.47	0.220082	0.0182853
G10090_5861	330963	Ankdd1a	0.13	0.17	0.18	0.08	0.11	0.09	-0.777608	0.0194418
G10090_19496	320825	Samd5	0.07	0.15	0.17	0.13	0.09	0.1	-0.285402	0.51649
G10090_19831	66859	Slc16a9	0.13	0.25	0.22	0.1	0.23	0.17	-0.263034	0.556883
G10090_20458	319172	Hist1h2ab	0.36	0.43	0.38	0	0	0.36	-1.70044	0.0909261
G10090_24282	77446	Heg1	0.77	0.65	0.88	19.17	24.44	24.81	4.89471	0.000268286
G10090_29231	18515	Pbx2	31.07	30.03	31.02	26.28	25.76	26.18	-0.235977	0.000244636
G10090_1360	71648	Optn	7.81	8.62	8.47	12.41	16.06	14.42	0.784496	0.00522461
G10090_18036	239408	Tmem74	0.15	0.47	0.22	0.16	0.1	0.16	-1	0.230853
G10090_7233	216963	Git1	34.5	34.99	32.2	28.99	29.76	29.43	-0.205654	0.00713791
G10090_22627	235330	Ttc12	4.12	4.39	3.59	3.65	3.13	3.27	-0.267812	0.0722998
G10090_22343	17390	Mmp2	13.39	12.09	12.95	11.82	10.67	11.09	-0.194631	0.0335658
G10090_8351	67604	Get4	21.62	22.83	20.72	21.53	20.62	20.98	-0.0458822	0.365035
G10090_14864	382252	Bclaf3	3.18	3.75	3.94	7.91	7.87	7.6	1.10492	7.36e-05
G10090_12251	108168740	Gm46731	1.83	1.52	1.83	0.75	0.8	1.12	-0.956112	0.00573714
G10090_2068	16764	Aff3	0.05	0.11	0.08	0.04	0.06	0.07	-0.4975	0.296181
G10090_14536	223666	Arhgap39	10.69	11.02	11.49	4.59	5.01	4.88	-1.19712	1.88e-05
G10090_18999	330485	Tmem145	0	0.02	0	0.03	0	0	0.584963	0.795255
G10090_1037	234371	Tmem161a	10.77	10.84	10.32	9.79	10.59	9.51	-0.0952497	0.133754
G10090_24374	19400	Rapsn	3.01	2.7	2.35	0.49	0.69	0.53	-2.23678	0.000452776
G10090_12901	68298	Ncapd2	19.57	18.32	19.09	4.9	5.88	6.01	-1.76285	1.2e-05
G10090_8054	20815	Srpk1	18.17	19.14	20.03	16.43	17.63	17.62	-0.149936	0.0477598
G10090_10975	100041230	Hist1h4m	1.34	2.78	2.83	3.28	2.37	3.04	0.322343	0.358308
G10090_25334	68050	Akirin1	39.69	43.22	42.2	65.42	66.2	64.27	0.646847	3.81e-05
G10090_20786	224481	Tfb1m	3.63	4.46	3.78	3.23	3.08	3.51	-0.273525	0.0743828
G10090_30494	105244808	Gm40353	0.05	0	0.05	0	0	0.08	-0.321928	0.842472
G10090_28304	69736	Nup37	5.85	5.38	5.56	6.1	5.76	4.8	-0.0112138	0.921416
G10090_10435	72149	Strada	17.99	15.72	16.55	14.58	14.37	13.53	-0.242627	0.0244397
G10090_4799	12229	Btk	38.15	37.85	37.66	39.61	40.11	40.42	0.0799919	0.00143369
G10090_31835	67169	Nradd	3.4	3.55	3.54	2.9	2.38	2.4	-0.449836	0.00610269
G10090_30045	66521	Rwdd1	41.16	39.23	37.65	52.99	50.88	47.2	0.355941	0.00505493
G10090_14736	70369	Bag5	10.56	10.32	9.91	9.42	8.85	8.87	-0.182041	0.0102635
G10090_14774	67299	Dock7	15.19	15.47	16.59	18.01	18.75	17.71	0.205148	0.0103321
G10090_29006	52575	Trmt10c	9.84	9.2	10.29	10.58	9.66	9.71	0.0301789	0.659495
G10090_11755	59050	Nsa2	43.77	38.21	38.66	40.22	39.83	39.31	-0.0153889	0.824506
G10090_10253	26754	Cops5	28.16	29.53	29.23	41.48	42.77	39.4	0.508502	0.000328204
G10090_21052	66928	Dmac1	76.96	64.4	63.12	50.93	51.98	47.56	-0.442484	0.0174932
G10090_8346	94346	Tmem40	0.04	0.13	0.04	0.18	0.56	0.45	2.5025	0.0489822
G10090_27373	57312	Mrps31	8.46	8.58	7.69	5.9	6.85	6.2	-0.384064	0.008205
G10090_22007	14472	Gbx2	0.4	0.34	0.38	0.07	0.16	0.11	-1.71989	0.00116773
G10090_9758	12335	Capn3	0.45	0.2	0.38	0.06	0.08	0.09	-2.16294	0.0236616
G10090_13488	338371	Endov	5.33	4.88	5.5	3.29	3.49	3.4	-0.625946	0.000681934
G10090_120	380753	Atxn7l1	21.64	22.07	23.9	23.46	29.63	25.89	0.224251	0.12013
G10090_33068	108167830	Gm46240	0.05	0.1	0	0.04	0	0.09	-0.206451	0.872158
G10090_1144	20750	Spp1	869.78	1000.32	963.13	481.17	671.5	529.63	-0.752013	0.00513842
G10090_27655	100045792	Ect2l	0.05	0.03	0.05	0.01	0.03	0.01	-1.37851	0.0474207
G10090_5617	66923	Pbrm1	10.01	11.36	12.22	9.53	11	10.74	-0.103253	0.381232
G10090_30478	12227	Btg2	24.46	51.59	40.48	27.17	21.58	25.4	-0.652183	0.153953
G10090_5063	381522	Ccdc180	0.05	0.03	0.03	0.04	0.06	0.06	0.540568	0.151835
G10090_11299	74126	Syvn1	33.22	37.05	34.12	43.12	38.04	42.06	0.239253	0.0313879
G10090_21657	19079	Prkab1	20.46	22.1	20.23	17.58	15.39	17.24	-0.32256	0.00958754
G10090_32427	20863	Stfa3	0.45	0.15	0	0.26	1.34	0.41	1.74416	0.264823
G10090_20544	22146	Tuba1c	134.06	157.25	143.8	223.58	199.21	211.16	0.542989	0.0024283
G10090_9116	22253	Unc5c	0.19	0.18	0.2	0.15	0.08	0.04	-1.078	0.0375901
G10090_19392	110454	Ly6a	64.86	63.82	57.65	38.59	43.81	35.42	-0.661276	0.0023499
G10090_10574	20310	Cxcl2	5.49	22.61	16	65.46	23.84	43.19	1.58703	0.0863463
G10090_18558	22690	Zfp28	4.65	4.05	4.23	2.1	2.12	2.67	-0.908146	0.00145141
G10090_21637	381204	Naaladl1	0.21	0.12	0.07	0.02	0.02	0.06	-2	0.081006
G10090_31770	320522	Bhlha9	0.09	0.09	0.05	0.04	0	0.16	-0.201634	0.850911
G10090_2902	22301	Vmn2r89	0	0.02	0	0	0	0.02	0	1
G10090_17971	66481	Rps21	676.98	486.11	476.88	393.12	389.64	351.36	-0.532096	0.0644746
G10090_14716	70425	Csnk1g3	9.51	9.6	10.52	11.11	9.86	10.92	0.106045	0.210294
G10090_17074	233073	U2af1l4	38.61	31.33	34.07	23.56	24.61	21.41	-0.579978	0.00780699
G10090_29484	69276	Sec62	40.58	35.87	34.64	29.19	27.05	27.52	-0.407396	0.00905633
G10090_3516	208154	Btla	0.06	0.04	0	0.01	0.21	0.13	1.80735	0.241963
G10090_11673	19157	Cyth1	33.29	41.16	35.52	14.19	15.57	14.91	-1.29973	0.000787616
G10090_14797	381801	Tatdn2	16.45	20.77	20.76	18.16	19.89	20.47	0.0133744	0.915686
G10090_31823	211673	Arfgef1	12.54	13.08	15.06	16.65	17.74	17.45	0.349746	0.0110871
G10090_26463	19041	Ppl	0.01	0.02	0.06	0.01	0.01	0.01	-1.58496	0.260575
G10090_22695	19219	Ptger4	20.96	21.82	21.08	8.62	10.22	9.73	-1.16041	2.71e-05
G10090_1446	319675	Cep295	6.19	6.31	6.34	3.98	4.37	3.79	-0.634031	0.000225923
G10090_5729	238386	Btbd7	4.73	5.13	5.49	5	5.42	5.5	0.0526017	0.518579
G10090_2527	320662	Casc1	0.04	0.15	0	0.04	0.03	0.1	-0.160465	0.900148
G10090_16050	20422	Sem1	180.12	187.69	187.32	188.43	190.14	186.3	0.0250932	0.29592
G10090_23105	232970	Phldb3	5.64	4.7	4.85	1.97	2.25	2.27	-1.22683	0.000702401
G10090_14184	545654	Gm13285	0	0	0.2	0	0	0.14	-0.514573	0.817956
G10090_9861	20867	Stip1	58.66	54.97	57.32	80.16	73.67	74.11	0.41508	0.00128337
G10090_21737	22751	Zfp90	21.01	18.78	18.76	14.21	12.99	12.77	-0.550752	0.00206428
G10090_9815	106512	Gpsm3	127.97	119.97	119.53	119.4	119.04	116.02	-0.0520036	0.214842
G10090_17575	26405	Map3k2	5.84	6.64	7.51	4.22	5.26	5.1	-0.455288	0.0360087
G10090_20767	242377	Pm20d2	0.02	0	0.02	0	0.03	0.03	0.584963	0.608653
G10090_21137	66901	Proz	0.61	0.93	0.88	0.54	0.61	0.48	-0.570135	0.0683245
G10090_1605	68626	Elac2	9.39	9.65	9.67	11.57	11.23	12.49	0.297706	0.00478038
G10090_14289	213326	Scyl2	13.31	15.2	15.4	14.06	16.01	15.87	0.0652013	0.500749
G10090_5126	207615	Wdr37	7.77	8.99	8.6	12.03	11.15	11.47	0.450301	0.00218885
G10090_23898	20339	Sele	0.02	0.01	0	0.02	0	0	-0.584963	0.724659
G10090_4529	442803	A830005F24Rik	0.06	0.28	0.06	0.31	0.36	0.36	1.36457	0.0491901
G10090_2978	116838	Rims2	0.11	0.09	0.09	0.86	0.91	0.84	3.16993	3.81e-06
G10090_22538	27260	Plek2	0.03	0.03	0.03	0.06	0	0.06	0.415037	0.64333
G10090_15470	20558	Slfn4	2.42	2.28	2.18	6.27	12.57	10.34	2.0845	0.015766
G10090_6751	73893	Tmem202	0.92	0.67	0.86	0.4	0.25	0.31	-1.35168	0.00466535
G10090_4168	18578	Pde4b	6.14	6.07	6.47	26.33	24.05	25.35	2.01937	9.27e-06
G10090_16097	212111	Inpp5a	9.86	10.18	10.3	6.08	6.17	6.1	-0.725441	7.55e-06
G10090_29211	56095	Ftsj3	19.43	17.39	17.22	22.29	21.75	23.27	0.316793	0.0061737
G10090_5636	319885	Zcchc7	14.14	12.68	13.85	11.23	8.49	10.06	-0.449621	0.016315
G10090_29830	22092	Rsph1	0.09	0.32	0.24	0.25	0.21	0.25	0.127379	0.785486
G10090_23689	207965	Vcpkmt	9	9.82	9.42	6.71	6.64	7.23	-0.456497	0.00106045
G10090_23442	226139	Cox15	7.35	7.49	7.23	7.84	8.75	7.89	0.149517	0.0578239
G10090_4600	21869	Nkx2-1	0	0	0.02	0.02	0	0.02	1	0.518519
G10090_6582	218461	Pde8b	1.24	1.27	1.23	0.74	1.41	1.17	-0.171855	0.515238
G10090_23513	69260	Ing2	7.14	6.32	6.21	5.35	5.39	4.57	-0.361523	0.0215021
G10090_1340	380839	Serpinb1c	0.65	0.97	0.59	0.27	0.42	0.2	-1.31217	0.030833
G10090_5381	17454	Mov10	13.68	9.58	10.44	20.96	31.17	26.85	1.22874	0.00930983
G10090_9526	16151	Ikbkg	8.16	8.41	8.99	8.26	7.97	8.32	-0.0581648	0.27822
G10090_8619	19141	Lgmn	801.11	838.57	800.3	988.02	1293.39	1112.79	0.476202	0.0237467
G10090_31187	213469	Lgi3	0	0.03	0.03	0.03	0.03	0.01	0.222392	0.795255
G10090_5973	68545	Ecscr	0.34	0.64	0.48	1.08	0.7	1.4	1.12306	0.0597416
G10090_259	14275	Folr1	0.54	0.06	0.32	0	0.16	0.13	-1.66558	0.226736
G10090_3371	404634	H2afy2	1.5	0.96	1.16	0.41	0.69	0.79	-0.937603	0.0412699
G10090_24704	76652	Actrt3	0	0.03	0	0	0	0.05	0.736966	0.748868
G10090_27605	14559	Gdf1	0.08	0.3	0.04	0	0.1	0	-2.07039	0.289477
G10090_15281	13690	Eif4g2	87.81	100.81	102.13	316.84	290.96	305.54	1.65137	1.89e-05
G10090_10080	67454	Ikbip	9.03	8.42	9.69	6.45	6.78	6.65	-0.449103	0.00308916
G10090_6118	69399	1700025G04Rik	6.61	6.8	7.13	4.26	4.5	4.7	-0.609758	0.000284557
G10090_11260	14208	Ppm1g	43.89	43.44	43.35	46.19	45.19	46.44	0.0767469	0.00465205
G10090_1266	15234	Hgf	5.75	8.92	8.62	2.62	3.56	3.63	-1.24739	0.0133405
G10090_20959	66443	Tnfaip8l1	1.51	1.87	1.53	0.53	0.89	0.84	-1.1194	0.00552631
G10090_9092	11676	Aldoc	9	13.26	10.34	4.8	4.26	4.43	-1.27298	0.00736009
G10090_15205	101055907	Gm15246	0.65	0.54	0.69	0.18	0.43	0.17	-1.26919	0.0188823
G10090_260	20185	Ncor1	31.55	30.3	32.46	27.36	31.82	30.76	-0.0684479	0.381832
G10090_9310	98170	Tmem132a	21.25	24.01	21.31	41.26	33.53	38.16	0.76274	0.00309754
G10090_18091	269642	Nat8l	2.66	2.23	2.24	0.86	0.83	0.82	-1.50621	0.000412509
G10090_7080	244421	Lonrf1	1.66	1.65	1.51	1.61	1.88	1.93	0.16926	0.144704
G10090_12324	68968	Cdan1	8.1	6.86	7.38	2.7	3.23	3.24	-1.28464	0.000396669
G10090_15926	73473	Iws1	8.3	8.82	9.51	8.57	10.88	9.8	0.135384	0.311049
G10090_8216	57915	Tbc1d1	6.36	2.95	4.53	2.26	7.43	4.73	0.0592272	0.919134
G10090_385	77577	Spns3	0.52	0.84	0.38	0.93	0.26	0.53	-0.0166787	0.978952
G10090_10207	16498	Kcnab2	31.73	32.48	30.71	65.95	74.39	71.79	1.16016	0.000105479
G10090_1367	434797	Gm5640	0	0.02	0	0	0	0.02	0	1
G10090_26742	227102	Ormdl1	11.44	14.05	12.96	13.08	12.69	11.78	-0.0341707	0.741718
G10090_11070	73835	Ifitm5	0.64	2.29	0.81	0.92	1.29	0.8	-0.313275	0.677986
G10090_6351	270192	Rab6b	2.73	2.79	3.03	1.25	1.71	1.72	-0.869416	0.00201072
G10090_4507	100043381	Gm14308	4.96	2.03	3.08	1.16	2.18	1.96	-0.925999	0.155991
G10090_10184	623661	Lipt1	2.35	2.63	2.23	1.65	1.19	2.1	-0.545488	0.0584582
G10090_13040	105638	Dph3	6.19	5.82	6.23	6.4	5.55	6.02	-0.0215153	0.762623
G10090_3463	319636	Fsd1l	0.56	0.66	0.64	1.22	1.44	1.26	1.07555	0.000759523
G10090_9467	106947	Slc39a3	10.19	9.41	8.63	7.99	7.55	8.55	-0.228795	0.0614538
G10090_19024	69094	Tmem160	55.68	52.36	48.72	36.79	41.87	36.46	-0.445419	0.00648452
G10090_18997	17130	Smad6	10.65	15.11	12.77	5.42	3.92	4.62	-1.46468	0.00381985
G10090_13749	54188	Cpsf4	19.52	15.85	16.9	12.03	11.85	11.28	-0.572048	0.00689731
G10090_19624	17750	Mt2	67.72	49.24	56.11	77.28	64.42	64.93	0.255694	0.177192
G10090_12376	23955	Nek4	3.71	4.12	3.84	3.77	3.95	4.09	0.0172044	0.774651
G10090_2403	211401	Mtss1	27.2	30.59	30.13	9.34	13.32	11.5	-1.36388	0.000332272
G10090_1645	71864	Fam217a	0	0	0.02	0	0.02	0	0	1
G10090_5407	68927	Ptcd2	16.82	18.35	18.42	22.06	21.2	20.31	0.246382	0.0101901
G10090_5441	110521	Hivep1	5.7	6.3	6.5	7.25	8.17	8.77	0.386885	0.019611
G10090_8623	110880	Scn4a	0.02	0.01	0.02	0.01	0.02	0.01	-0.321928	0.518519
G10090_10703	16646	Kpna1	13.7	16.35	17.29	22.81	22.26	23.08	0.525654	0.00325002
G10090_7002	66867	Hmg20a	17.85	16.1	17.78	13.54	12.91	13.81	-0.361654	0.00374787
G10090_31407	18408	Slc25a15	2.04	2.69	3.11	1.58	2.12	1.76	-0.521953	0.0856725
G10090_31020	94284	Ugt1a6a	1.19	2.85	2.34	5.09	2.57	3.44	0.798931	0.150843
G10090_19742	66381	Rnf113a2	8.52	9.32	8.36	6.12	6.52	7.05	-0.412104	0.00564395
G10090_1596	67914	Coq9	13.37	14.88	13.86	10.49	11.07	10.88	-0.376389	0.00248928
G10090_21884	30791	Slc39a1	91.77	89.64	88.21	108.17	93.29	104.51	0.182463	0.0577453
G10090_29106	230967	Cep104	7.08	7.92	7.75	7.75	7.34	7.53	-0.00826762	0.885496
G10090_3913	236899	Pcyt1b	0.85	0.59	0.79	0.15	0.2	0.1	-2.30905	0.00209393
G10090_2855	12747	Clk1	88.69	77.93	82.25	43.58	42.71	42.12	-0.954635	0.000219528
G10090_16205	242341	Atp6v0d2	23.28	43.6	37.76	5.05	5.83	5.23	-2.69941	0.00814881
G10090_4584	208194	Exog	2.44	2.47	2.69	2.3	2.11	2.01	-0.243426	0.0274726
G10090_9100	56790	Supt20	35.23	33.63	36.55	19.31	22.6	22.04	-0.720995	0.000472022
G10090_10225	108100	Baiap2	20.51	17.73	19.95	5.4	5.53	5.22	-1.84924	8.06e-05
G10090_31944	75612	Gns	226.74	222.12	224.54	273.99	289.35	283.94	0.331375	0.000246759
G10090_13443	65106	Arl6ip5	114.92	122.49	118.28	150.22	133.26	141.36	0.256299	0.0126809
G10090_19219	69772	Bdh2	0.84	1.42	0.85	0.62	0.93	0.45	-0.636915	0.194518
G10090_7454	16524	Kcnj9	0.64	0.7	0.63	0.11	0.06	0.1	-2.86716	2.9e-05
G10090_27084	100859931	Gm20604	2.48	2.12	1.92	2.44	1.49	1.59	-0.240204	0.386224
G10090_29302	11946	Atp5a1	175.14	187.48	179.87	223.51	219.6	217.97	0.285228	0.000561715
G10090_508	69597	Afg3l2	18.02	17.2	15.25	18.32	17.3	18.46	0.0996691	0.251819
G10090_322	29809	Rabgap1l	2.96	3.58	3.39	2.84	2.59	2.71	-0.286765	0.0388803
G10090_3918	68073	Fam173b	10.37	9.44	7.76	5.66	6.21	5.18	-0.693328	0.0128661
G10090_5837	14601	Ghrh	0.12	0.14	0.08	0	0.11	0	-1.62803	0.132631
G10090_3512	66648	Tpgs2	6.29	6.3	5.97	6.43	6.06	6.18	0.00852522	0.823165
G10090_654	66597	Trim13	3.54	4.25	4.41	6.19	5.45	5.88	0.522122	0.00663778
G10090_32361	11605	Gla	31.79	39.11	34.19	15.5	22.77	19.38	-0.866233	0.00627259
G10090_12182	67897	Rnmt	10.05	10.64	11.64	9.32	10.1	8.66	-0.203331	0.0854698
G10090_4569	78689	Naa35	9.53	9.71	10.41	10.6	10.51	11.46	0.135512	0.0739132
G10090_1792	227674	Ddx31	8	8.94	9.08	7.27	7.63	7.35	-0.225816	0.0242779
G10090_2396	269061	Cpsf7	25.31	25.74	27.05	18.33	16.77	19.29	-0.521981	0.000933958
G10090_8026	15374	Jpt1	84.74	88.38	84.52	139.38	134.34	133.4	0.660097	2.41e-05
G10090_6014	59013	Hnrnph1	98.01	105.46	104.78	78.9	71.52	72.47	-0.467769	0.00101904
G10090_26520	106143	Cggbp1	28.35	31.46	32.46	29.71	26.88	28.4	-0.118569	0.177166
G10090_17848	67226	Tmem19	20.22	20.96	20.12	14.5	13.69	13.91	-0.542067	5.8e-05
G10090_16251	68047	Mpnd	28.07	26.06	25.8	26.88	25.7	24.23	-0.0574429	0.377916
G10090_20435	269774	Aak1	1.58	2.21	2.73	1.43	2.4	2.21	-0.110323	0.737736
G10090_28565	67922	Fam32a	44.16	45.98	43.94	46.92	37.11	42.09	-0.088297	0.412702
G10090_11234	213393	Depp1	7	6.85	9.63	2.04	7.14	6.18	-0.612254	0.208411
G10090_32472	22652	Mkrn3	0.18	0.04	0.1	0.07	0	0	-2.19265	0.149479
G10090_23374	13867	Erbb3	0.8	0.57	0.5	0.66	1.03	0.71	0.359996	0.296063
G10090_6545	26412	Map4k2	11.5	11.44	11.94	12.36	12.65	13.36	0.137579	0.0258291
G10090_4301	70266	Kyat1	2.95	2.08	2.19	0.88	0.92	0.76	-1.49586	0.00501355
G10090_8888	20429	Shox2	1.46	1.36	1.79	1.64	1.77	1.64	0.131517	0.344513
G10090_7637	74025	Nphp3	1.69	1.52	1.88	1.2	0.96	0.95	-0.710751	0.00753983
G10090_20481	238564	Mylk4	0	0.01	0.01	0.01	0.01	0.01	0.584963	0.373901
G10090_880	68981	Snrpa1	19.87	20.02	18.36	28.67	27.39	26.45	0.502311	0.000632103
G10090_18156	65020	Zfp110	8.69	8.56	9.84	8.02	7.35	7.81	-0.22488	0.0449429
G10090_11840	22762	Zfpm2	0.2	0.14	0.17	0.13	0.1	0.1	-0.628031	0.039942
G10090_1612	213084	Cdkl3	0.66	0.69	0.84	0.94	0.84	0.88	0.280495	0.0671602
G10090_25265	106957	Slc39a6	14.46	16.53	16.43	24.68	25.96	25.78	0.688455	0.000248282
G10090_26980	229504	Isg20l2	12.57	11.98	11.48	9.05	8.46	9.87	-0.396076	0.0050357
G10090_12322	68539	Tmem109	59.17	62.79	59.41	32.53	29.29	30.66	-0.971723	3.87e-05
G10090_10841	18719	Pip5k1b	0.1	0.08	0.13	0.07	0.19	0.13	0.331206	0.516968
G10090_6040	70804	Pgrmc2	17.5	17.99	16.37	17.79	15.91	17.07	-0.0306459	0.643922
G10090_9350	26918	Ern2	0	0.02	0	0	0.02	0	0	1
G10090_20924	70466	Ckap2l	8.18	7.33	9.23	2.87	4.63	3.66	-1.14851	0.00378048
G10090_4685	14710	Gngt2	127.44	118.51	115.43	106.91	105.75	103.28	-0.193866	0.0157154
G10090_27141	108900	Fam72a	3.81	3.54	3.5	12.49	9.84	12.03	1.66303	0.000680078
G10090_23782	83433	Trem2	801.85	802.44	744.44	89.34	120.22	100.14	-2.92294	5.7e-06
G10090_13471	93713	Pcdhga5	1.03	0.73	0.89	1.04	1.34	1.41	0.516205	0.0563165
G10090_1761	170719	Oxr1	26.24	27.21	27.7	20.31	21.93	21.78	-0.342068	0.00104998
G10090_31177	12854	Cort	0.17	0.08	0.09	0	0.08	0.23	-0.133267	0.897912
G10090_16547	241062	Pgap1	3.78	3.46	4.42	1.37	1.99	1.68	-1.21007	0.00272578
G10090_14038	666808	Gm10410	0.05	0.08	0.12	0	0.09	0.1	-0.395929	0.623958
G10090_658	68743	Anln	8.12	8.84	8.81	2.47	3.03	2.18	-1.74651	6.14e-05
G10090_11111	14219	Ctgf	71.42	49.83	59.25	25.79	31.9	28.82	-1.06106	0.00849303
G10090_2554	74246	Gale	6.22	6.48	5.83	6.83	5.49	5.09	-0.0899467	0.540808
G10090_14991	74196	Ttc27	7.1	5.95	5.94	6.2	5.75	6.03	-0.0788469	0.454362
G10090_3190	101055758	LOC101055758	0.82	0.28	0.63	3.66	5.14	4.12	2.90076	0.0013108
G10090_5008	15218	Foxn1	0.02	0.02	0	0	0.01	0	-2	0.250815
G10090_23700	239985	Arid1b	12.71	11.86	12.88	8.01	11.19	9.66	-0.375894	0.0420045
G10090_18582	69216	Svbp	26.72	27.4	25	24.09	25.4	23.84	-0.109639	0.0888723
G10090_26248	217517	Stxbp6	0.32	0.31	0.24	0.19	0.18	0.13	-0.799087	0.0168999
G10090_24863	13819	Epas1	5.16	4.33	4.99	3.07	3.15	3.17	-0.624865	0.00264867
G10090_6661	22223	Uchl1	5.82	1.64	2.35	14.38	34.54	24.59	2.90562	0.023548
G10090_22449	230649	Atpaf1	6.22	6.58	6.87	4.85	5.63	5.14	-0.332603	0.0102387
G10090_31517	234686	Fhod1	25.31	24.61	24.07	9.9	9.76	9.79	-1.32906	2.1e-06
G10090_982	16588	Kin	9.3	9.69	9.59	8.6	7.3	7.71	-0.275608	0.0144948
G10090_16113	328795	Ubash3a	0	0.03	0.03	0	0.05	0	-0.263034	0.872158
G10090_6096	108687	Edem2	38.51	39.66	37.56	31.44	30.14	31.67	-0.311587	0.000629651
G10090_9226	20873	Plk4	4.16	4.95	4.75	2.33	2.96	2.89	-0.760755	0.00362898
G10090_29683	19334	Rab22a	20.55	21.74	19.67	21.32	23.61	21.83	0.107647	0.156083
G10090_7485	66494	Prelid1	243.75	243.76	240.84	299.6	282.56	282.39	0.247318	0.00142937
G10090_12660	76763	Mospd2	26.81	28.94	27.54	17.08	16.2	17.12	-0.72472	9.35e-05
G10090_1393	20776	Tmie	0.04	0.02	0.02	0.02	0	0	-2	0.101192
G10090_888	67050	Nkap	6.4	6.76	6.69	5.21	4.89	4.94	-0.400334	0.000416268
G10090_1879	27355	Pald1	24.83	26.89	28.18	9.28	8.7	8.4	-1.59875	6.01e-05
G10090_694	76707	Clasp1	6.31	6.22	7.11	6.8	7.47	7.96	0.178713	0.120868
G10090_11447	105244829	Gm40365	0.34	1.22	0	1.09	1.39	0.64	1	0.287135
G10090_12287	219024	Pip4p1	80.15	80.71	76.26	43.57	47.02	44.06	-0.816403	4.21e-05
G10090_26841	266632	Irak4	24.41	26.6	24.58	18.94	18.28	19.73	-0.4085	0.0016176
G10090_29059	66143	Eef1e1	14.84	15.93	17.21	33	27.94	29.1	0.908133	0.00111852
G10090_12396	69171	Cnppd1	51.81	53.33	50.39	40.3	36.65	38.83	-0.425807	0.00061852
G10090_4312	241547	Harbi1	2.79	2.72	3.47	1.39	1.44	1.69	-0.990393	0.00440946
G10090_1572	66394	Nosip	29.29	28.15	28.44	26.43	25.03	26.32	-0.142923	0.00877374
G10090_7498	235028	Zfp426	5.73	5.34	6	4.48	4.49	5.1	-0.278841	0.0235046
G10090_20299	102635552	Gm32856	0.64	0.4	0.59	0.51	0.65	0.65	0.151118	0.527124
G10090_18393	54678	Zfp108	1.15	1.58	1.5	0.51	0.5	0.4	-1.58496	0.0023386
G10090_15189	228368	Slc35c1	21.98	19.97	19.89	15	15.47	14.68	-0.453814	0.00152002
G10090_2496	73916	Ift57	5.44	5.35	6.27	10.36	8.36	9.55	0.728654	0.00455061
G10090_15397	19057	Ppp3cc	5.24	5.43	5.32	9.35	8.84	9.09	0.770674	1.81e-05
G10090_24608	238673	Zfp367	6.79	8.49	8.15	3.45	3.74	3.96	-1.07131	0.00162361
G10090_25643	69202	Ptms	342.91	331.29	310.44	109.41	143.57	128.74	-1.36708	0.000126093
G10090_15065	12062	Bdkrb2	0	0.01	0	0.03	0.01	0.01	2.32193	0.148148
G10090_10479	16818	Lck	0.08	0.23	0.05	0.12	0.02	0.15	-0.311944	0.749298
G10090_28344	12572	Cdk7	3.26	3.42	3.37	2.87	3.15	3.1	-0.14009	0.0344148
G10090_27067	269614	Pank4	12.23	11.48	11.2	8.08	8.62	8.1	-0.4933	0.000684715
G10090_23771	214764	Edrf1	3.46	3.66	3.67	2.58	2.66	2.8	-0.424427	0.000616029
G10090_6728	269608	Plekhg5	2.6	2.31	2.72	0.96	1.26	1.11	-1.19616	0.000659172
G10090_20852	544922	Zkscan4	0.94	0.95	0.82	0.32	0.31	0.31	-1.52756	0.000147608
G10090_5952	13179	Dcn	0.36	0.61	0.37	1.27	10.27	6.38	3.74127	0.101378
G10090_6837	228026	Pdk1	9.39	10.33	10.34	7.07	6.98	7.59	-0.474145	0.00158597
G10090_18419	228866	Pcif1	19.95	19.12	18.4	10.34	10.16	9.56	-0.934964	5.54e-05
G10090_24778	69938	Scrn1	0.98	1.15	0.88	0.5	0.64	0.43	-0.938999	0.00868185
G10090_4944	15468	Prmt2	13.85	16.43	14.55	17.99	18.72	17.73	0.280203	0.0178228
G10090_11929	26400	Map2k7	24.65	21.88	21.49	15.28	17.84	16.24	-0.462617	0.00748575
G10090_18148	228775	Trib3	2.7	0.81	1.51	3.68	3.29	3.82	1.10394	0.0285506
G10090_32711	13168	Dbil5	0.1	0.1	0.2	0	0	0.18	-1.152	0.345524
G10090_1019	23939	Mapk7	16.78	15.25	15.07	15.28	15.06	13.68	-0.0975679	0.236695
G10090_4704	239188	Enox1	0.05	0.03	0.05	0.05	0.05	0.07	0.387023	0.2302
G10090_26877	20818	Srprb	17.74	19.59	19.04	22.61	20	20.72	0.167962	0.0714649
G10090_827	109778	Blvra	89.27	84.01	85.67	62.31	67.54	63.13	-0.424222	0.000610639
G10090_21587	69528	1700030J22Rik	0.76	0.57	0.57	0.41	0.24	0.34	-0.940499	0.0194598
G10090_21393	68611	Mrpl28	49.75	47.4	45.76	37.06	41.43	37.94	-0.295644	0.00751132
G10090_6465	13482	Dpp4	0.09	0.06	0.04	0.15	0.18	0.22	1.53343	0.00858092
G10090_23627	15364	Hmga2	4.9	5.59	6.04	1.49	1.81	2.04	-1.63018	0.00053269
G10090_33567	121021	Cspg4	0.43	0.93	0.7	0.1	0.58	0.31	-1.05714	0.149792
G10090_9184	26895	Cops7b	10.3	10.12	8.79	8.99	9.5	9.21	-0.0765764	0.369805
G10090_6612	223604	Kcnk9	0	0.01	0	0.01	0	0	0	1
G10090_1478	102637099	Gm38495	10.6	9.81	10.39	7.96	9.19	8.75	-0.249978	0.019195
G10090_1170	17250	Abcc1	30.47	34.8	34.33	61.34	55.84	59.57	0.827493	0.000266686
G10090_12381	20620	Plk2	14.53	23.25	19.04	11.85	17.61	14.91	-0.356814	0.241079
G10090_7492	633640	Tmem267	2.61	3.53	3.29	1.83	1.76	2.2	-0.703694	0.0168739
G10090_5571	56187	Rabggta	19.01	17.12	16.93	12.63	13.22	13.69	-0.424312	0.00352
G10090_24298	81014	Vmn1r58	7.48	9.2	9.45	7.52	6.69	7.38	-0.275344	0.0868878
G10090_25229	22666	Zbtb14	6.93	7.51	7.63	4.04	4.26	4.4	-0.797258	0.000201805
G10090_1978	76809	Bri3bp	4.17	4.43	4.22	1.88	2.97	1.73	-0.962237	0.00644525
G10090_27551	67887	Saraf	77.54	82.54	86.76	107.15	106.69	101.87	0.355024	0.0018948
G10090_20554	17436	Me1	6.69	6.99	7.58	21.12	14.94	19.09	1.37522	0.00354951
G10090_1193	76770	2010005H15Rik	0	0	0.23	0.4	0.9	1.18	3.43063	0.0356541
G10090_27941	214240	Disp2	0.02	0	0.04	0.04	0.03	0.01	0.415037	0.67018
G10090_11292	12771	Ccr3	2.79	2.61	2.43	33.89	37.31	34.37	3.75304	7.04e-06
G10090_15210	17387	Mmp14	57.41	53.33	54.95	136.12	116.39	131.15	1.21134	0.000274205
G10090_2738	78781	Zc3hav1	35.54	35.24	34.18	46.96	47.51	47.85	0.439299	1.39e-05
G10090_27761	20641	Snrpd1	45.03	39.87	40.39	38.51	33.88	32.1	-0.261906	0.0511853
G10090_21725	105245580	A930018O16Rik	0.06	0.06	0.25	0.11	0	0.06	-1.12199	0.400111
G10090_9144	17001	Ltc4s	22.41	22.29	18.03	2.38	6.58	3.6	-2.32032	0.000929376
G10090_3363	19325	Rab10	53.21	63.3	62.38	131.57	133.5	134.9	1.16082	2.57e-05
G10090_3593	213582	Map9	0.21	0.17	0.15	0.37	0.41	0.36	1.10497	0.000955054
G10090_13395	18045	Nfyb	5.96	5.76	5.62	3.96	3.45	4.19	-0.579979	0.00133907
G10090_25739	12700	Cish	0.74	0.37	0.54	0.54	0.43	0.36	-0.31104	0.420983
G10090_14598	66048	Emc6	30.82	34	30.61	38.33	36.6	32.46	0.170345	0.124787
G10090_10001	407785	Ndufs6	64.14	57.55	55.43	60.89	51.69	51.6	-0.109449	0.346518
G10090_5934	224432	Scaf4	15.2	15.49	16.16	11.45	13.48	13.28	-0.294099	0.0150859
G10090_28792	434434	Gm5621	0.22	0.08	0.25	0.13	0.08	0.07	-0.974005	0.180685
G10090_11131	20148	Dhrs3	256.1	240.44	226.58	92.92	88.95	84.93	-1.43848	6.67e-05
G10090_12698	237523	Ptprq	0.01	0	0	0.01	0.01	0	1	0.518519
G10090_2524	16841	Lect2	0	0	0.03	0	0	0.06	1	0.677869
G10090_6186	11448	Chrne	0	0.03	0	0	0.03	0	0	1
G10090_28472	15898	Icam5	0.07	0.12	0.07	0.14	0.13	0.11	0.547488	0.101192
G10090_27612	13448	Dok1	47.74	48	42.14	31.76	34.4	30.85	-0.507208	0.00338798
G10090_27087	66085	Eif3f	144.79	136.94	135.62	102.49	105.5	101.44	-0.431645	0.000319113
G10090_24097	117149	Tirap	5.03	5.76	5.5	11.17	9.87	11.14	0.982178	0.000379487
G10090_11836	67161	Sclt1	3.44	3.21	3.19	1.93	1.83	1.51	-0.900855	0.000528373
G10090_27414	18570	Pdcd6	37.16	39.97	40.94	34.01	37.29	34.82	-0.153946	0.0569252
G10090_7994	11789	Apc	10.95	10.89	13.13	6.71	9.75	8.22	-0.502775	0.0402093
G10090_28759	18008	Nes	2.4	1.8	2.28	0.87	0.75	0.79	-1.42696	0.00190375
G10090_2329	77701	Lcn12	0	0.03	0.03	0	0	0.06	0	1
G10090_4678	20355	Sema4f	0.1	0.15	0.13	0.16	0.06	0.08	-0.341037	0.474632
G10090_30927	18590	Pdgfa	25.14	28.24	26.9	6.34	6.73	6.97	-2.00216	2.56e-05
G10090_8407	232878	Zscan22	4.4	4.32	4.36	2.68	3.02	3.75	-0.468976	0.0187273
G10090_9500	11857	Arhgdib	406.27	392.68	394.47	1041.39	969.48	950.99	1.3114	2.97e-05
G10090_21243	67370	Zfp606	2.63	2.51	2.64	0.88	1.23	0.87	-1.38446	0.000218236
G10090_21542	56217	Mpp5	4.31	4.97	4.9	5.06	5.6	5.71	0.207197	0.0656073
G10090_29516	12331	Cap1	399.06	427.81	413.4	451.46	421.82	433.72	0.0756049	0.136427
G10090_18216	66377	Ndufc1	46.42	41.1	38.28	52.93	50.78	48.5	0.274931	0.0313361
G10090_4866	75410	Kmt2b	16.29	14.87	15.3	12.31	13.02	13.53	-0.257703	0.00995026
G10090_1234	56708	Clcf1	1.82	2.13	2.03	1.57	1.48	1.93	-0.264	0.113565
G10090_2874	100609	Nsun5	4.51	4.52	4.1	3.22	3.55	3.58	-0.343236	0.0067696
G10090_9230	104027	Synpo	1.88	1.76	1.71	1.49	1.39	1.43	-0.311851	0.00399103
G10090_30007	105242869	Gm38958	0.28	0.36	0.28	0.24	0.08	0.08	-1.20163	0.0438145
G10090_3004	52551	Sgta	56.49	53.21	48.8	55.85	52.63	53.01	0.026962	0.704821
G10090_361	12153	Bmp1	9.9	9.79	9.16	29.97	21.49	26.77	1.43915	0.00268684
G10090_29492	114679	Selenom	28.31	28.37	26.85	11.81	15.03	12.5	-1.0863	0.00017842
G10090_1766	434008	Tmem178b	0.01	0.01	0	0	0.02	0.02	1	0.421648
G10090_33398	226999	Slc9a2	0.07	0.25	0.08	0.05	0.01	0.05	-1.8625	0.181912
G10090_28900	102637020	Gm33933	0.03	0.04	0	0.02	0	0	-1.80735	0.291974
G10090_5426	245386	Tmem255a	0.05	0.12	0.17	0.13	0.06	0.09	-0.280108	0.645547
G10090_20958	73078	Pmpcb	25.34	26.6	24.52	36.8	37.01	36.62	0.530355	5.13e-05
G10090_6754	76933	Ifi27l2a	178.98	83.86	116.52	547.2	659.24	531	2.19532	0.000765016
G10090_3306	20392	Sgce	9.82	2.57	5.25	9.48	3.48	6.5	0.141661	0.835314
G10090_15959	11604	Agrp	0	0	0.15	0	0.08	0	-0.906891	0.701621
G10090_21924	102632688	Gm30694	0.01	0	0	0.01	0	0	0	1
G10090_13063	14461	Gata2	0.22	0.65	0.42	0.29	0.29	0.29	-0.568284	0.322798
G10090_25436	67075	Magt1	19.44	20.89	20.2	31.58	25.51	29.21	0.51171	0.00908861
G10090_3282	78752	Csgalnact2	12.5	14.19	14.93	10.75	10.65	10.27	-0.39416	0.0106616
G10090_2190	15450	Lipc	0.14	0.09	0.24	0.08	0.17	0.16	-0.197037	0.722574
G10090_9194	319653	Slc25a40	4.11	4.46	5.15	2.73	2.47	2.51	-0.831478	0.0031714
G10090_8776	19231	Ptma	887.3	940.07	883.83	398.39	405.5	405.02	-1.16522	1.07e-05
G10090_10944	104383	Rcor2	0.35	0.41	0.37	0.29	0.43	0.42	0.0127111	0.948419
G10090_5431	76630	Stambpl1	17.3	13.97	16.33	11.96	12.12	11.43	-0.422736	0.0162933
G10090_32897	378431	Txlnb	0.42	0.28	0.29	3.44	3.3	3.41	3.35791	1.02e-06
G10090_5531	28000	Prpf19	15.42	16.13	16.29	14.05	13.87	13.07	-0.222945	0.00477328
G10090_14574	105247297	LOC105247297	0.03	0	0	0.05	0.09	0.06	2.73697	0.0222699
G10090_21004	17886	Myh9	128.18	113	125.04	147.3	180.38	176.66	0.461686	0.0158019
G10090_12936	21749	Terf1	4.94	5.6	5.07	3.14	3.7	3.46	-0.599826	0.00239644
G10090_4927	71101	Uvssa	4.48	4.04	4.5	1.78	2.71	2.48	-0.901499	0.00314438
G10090_8300	72124	Seh1l	9.66	13.3	12.4	9.9	9.31	10.31	-0.260426	0.160737
G10090_5051	171209	Asic3	0.29	0.6	0.3	0.23	0.18	0.11	-1.19438	0.106313
G10090_24760	268395	Mpg	5.28	5.35	4.95	2.89	3.98	3.5	-0.587279	0.00684756
G10090_26359	105513	Chmp7	17.82	16.56	17.44	17.16	16.45	16.85	-0.0383688	0.347232
G10090_3810	26987	Eif4e2	35.63	34.42	32.55	37.86	39.47	40.26	0.196735	0.0118734
G10090_1626	27428	Shroom3	0.38	0.36	0.33	0.25	0.32	0.18	-0.512648	0.0679425
G10090_23774	384569	Nova2	0.1	0.12	0.11	0.06	0.04	0.06	-1.04439	0.00301638
G10090_19167	20713	Serpini1	0.26	0.33	0.35	0.39	0.28	0.18	-0.145198	0.675272
G10090_21715	21975	Top3a	7.16	6.79	6.51	3.09	3.59	3.27	-1.04004	0.000124683
G10090_12954	12238	Commd3	82.78	85.23	79.71	94.62	91.77	92.93	0.173209	0.00424127
G10090_15612	69032	Lyzl4	4.3	4.18	3.3	0.66	0.53	0.34	-2.94474	0.000483451
G10090_26666	14567	Gdi1	80.01	78.65	78.92	64.81	58.57	62.62	-0.353111	0.000784493
G10090_27629	80860	Ghdc	12.46	11.34	10.58	16.75	16.79	16.26	0.534576	0.000848804
G10090_17043	494468	Armcx5	2.67	2.63	3.07	2.11	2.37	2.42	-0.278631	0.0450569
G10090_24091	245522	Zc4h2	2.15	2.62	3.38	2.23	2.41	1.72	-0.357773	0.222648
G10090_13245	217149	Cisd3	30.99	26.45	26.43	40.35	41.53	40.8	0.548673	0.00114087
G10090_1310	56876	Nsmf	7.64	8.15	7.86	6.8	6.32	6.65	-0.258527	0.0032114
G10090_2342	17978	Ncoa2	10.61	12.5	13.18	9.7	11.7	10.98	-0.164469	0.248577
G10090_13592	16176	Il1b	13.15	15.9	14.97	175.73	146.43	108.84	3.29146	0.00264396
G10090_4659	229706	Slc6a17	0.06	0.09	0.07	0.04	0.04	0.08	-0.459432	0.279083
G10090_10128	246293	Klhl8	2.13	2.13	2.5	1.55	1.46	2.06	-0.415037	0.0656004
G10090_5255	76080	Ttpal	5.51	6.43	6.03	9.76	9.89	9.77	0.711207	0.000144514
G10090_9907	52023	Pibf1	3.91	3.98	4.25	3.82	3.73	3.73	-0.106001	0.0565937
G10090_30536	19951	Rpl32	873.74	643.43	667.09	761.55	707.39	657.18	-0.0389216	0.818532
G10090_24258	105246978	Gm42166	1.01	1.15	1.05	0.53	0.48	0.55	-1.04103	0.000293648
G10090_28738	218975	Mapk1ip1l	18.42	19.64	19.87	22.8	24.87	23.88	0.304641	0.00372467
G10090_22099	19819	Rnaseh1	10.8	10.89	9.33	9	9.64	8.77	-0.178496	0.101816
G10090_24224	100216455	Gm14124	0.03	0	0	0.03	0	0.02	0.736966	0.64333
G10090_10639	108735	Sft2d2	29.75	30.52	31.21	18.12	19.73	19.76	-0.667137	8e-05
G10090_4710	54631	Nphs1	0.03	0.05	0.12	0.04	0.05	0.03	-0.736966	0.393127
G10090_15502	73095	Slc25a42	1.87	1.58	1.4	1.14	1.01	1.13	-0.564289	0.0216544
G10090_11771	21960	Tnr	0	0.01	0	0.01	0.02	0.04	2.80735	0.101192
G10090_16698	207375	Fam120c	1.79	1.95	2.05	1.47	1.85	1.74	-0.194426	0.147934
G10090_17309	70439	Taf15	27.49	22.92	25.23	21.63	24.88	24.04	-0.100503	0.359286
G10090_15255	12267	C3ar1	208.15	245.95	235.73	278.95	325.2	303.68	0.396181	0.0142119
G10090_18083	360198	Hist1h3a	0.74	0.5	0.39	0.33	0.13	0.11	-1.51584	0.0474449
G10090_3979	66799	Ube2w	10.32	11.54	11.19	11.78	11.07	11.39	0.0510324	0.395102
G10090_14389	260299	Cadm4	0.32	2.03	1.01	0.83	0.26	0.49	-1.08854	0.320419
G10090_3260	56873	Lmbr1	1.43	1.33	1.84	1.25	1.47	1.04	-0.290901	0.232914
G10090_14926	68970	Dcaf12	25.78	24.16	23.37	21.49	21.4	21.32	-0.191212	0.0129899
G10090_27249	407790	Ndufa4l2	0.63	0.4	0.41	0.2	3.12	1.6	1.77259	0.242452
G10090_31681	68525	Evc2	1.25	0.75	0.72	0.47	0.89	0.58	-0.48755	0.289189
G10090_1519	68744	Zfp740	27.11	25.64	26.47	11.95	12.62	11.93	-1.11797	7.83e-06
G10090_4277	215445	Rab11fip3	6.78	6.51	6.05	4.18	4.46	4.25	-0.585336	0.000718374
G10090_29176	67596	Tespa1	0	0.03	0.03	0.03	0.06	0.05	1.22239	0.116117
G10090_6053	69241	Polr2d	15.4	16.64	16.51	13.63	14.58	14.69	-0.178494	0.0220099
G10090_12512	77220	Tmem200a	0.25	0.5	0.41	0.19	0.32	0.29	-0.536053	0.221763
G10090_4263	260409	Cdc42ep3	17.96	16.98	16.9	5.1	6.49	5.79	-1.57664	2.61e-05
G10090_1510	21847	Klf10	12.81	17.37	16.11	10.83	11.61	12.16	-0.419929	0.050994
G10090_20818	100039801	Cldn24	0.26	0	0	0.15	0.09	0.08	0.29956	0.833906
G10090_16616	67675	Cuta	102.29	96.02	89.48	57.53	60.81	54.85	-0.732661	0.000724825
G10090_12336	70821	4921507P07Rik	0.05	0.15	0.04	0.1	0.03	0.08	-0.192645	0.818549
G10090_7694	213438	P2ry10b	5.59	7.3	5.93	20.87	18.54	20.52	1.67101	0.000105706
G10090_5486	15248	Hic1	0.54	0.64	0.81	0.43	0.59	0.33	-0.559809	0.122678
G10090_12830	68947	Chst8	0.13	0.21	0.07	0.16	0.08	0.08	-0.357552	0.569952
G10090_13123	14423	Galnt1	29.09	27.26	29.34	26.54	25.54	24.95	-0.153706	0.0228862
G10090_10145	66454	Nmnat1	3.86	3.84	4.29	4.49	4.58	3.88	0.11112	0.29274
G10090_8816	17833	Muc5ac	0.01	0	0.01	0	0	0.01	-1	0.518519
G10090_15882	667281	H60b	0.44	0.9	1.29	2.53	1.37	1.05	0.912366	0.205689
G10090_7919	15356	Hmgcl	41.01	37.67	37	23.53	24.37	23.87	-0.688687	0.000317688
G10090_25472	232286	Tmf1	11.49	11.3	12.35	11.11	12.37	12.49	0.03368	0.63957
G10090_22761	69069	Tmem273	50.12	52.31	54.95	11.89	12.03	10.7	-2.18457	9.61e-06
G10090_1204	11499	Adam5	0.04	0.1	0.02	0.07	0.11	0.07	0.643856	0.336426
G10090_25273	27405	Abcg3	8.72	7.33	7.76	0.68	1.31	1.33	-2.84231	0.000122899
G10090_33754	74158	Josd1	11.83	12.63	12.75	9.2	9.83	9.85	-0.36562	0.00150586
G10090_2722	68347	Mettl26	9.43	9.6	8.15	5.38	5.85	5.86	-0.669393	0.00225756
G10090_23250	18542	Pcolce	27.15	24.84	22.37	18.07	25.3	21.16	-0.204557	0.261488
G10090_5949	19069	Nup88	29.53	28.41	28.79	27.09	28.95	27.92	-0.0468289	0.216933
G10090_6258	74435	Lrriq3	0.05	0.07	0.17	0.06	0.18	0.28	0.842459	0.356591
G10090_1405	22138	Ttn	0.01	0.02	0.01	0.02	0.01	0.02	0.321928	0.518519
G10090_15682	16478	Jund	85.12	83.89	78.62	56.85	42.8	49.48	-0.731616	0.00190881
G10090_16281	142682	Zcchc14	4.53	4.67	4.44	2.55	2.34	2.22	-0.939922	4.98e-05
G10090_3765	54446	Nfat5	12.8	15.2	16.44	9.3	11.45	11.12	-0.47966	0.0292534
G10090_12429	68499	Mrpl53	25.07	23.22	22.63	25.54	28.74	22.28	0.110398	0.401398
G10090_1441	66528	Smim5	0.59	0.32	0.5	0.16	0.19	0.24	-1.25691	0.029825
G10090_6244	19210	Ptdss1	20.72	21.43	21.16	19.41	17.96	19.54	-0.153751	0.017544
G10090_5025	16800	Arhgef2	79.52	79.99	80.61	64.31	67.97	67.24	-0.267222	0.000310736
G10090_4815	20475	Six5	2.64	1.85	2.16	2.78	2.67	2.77	0.305784	0.0875344
G10090_22387	67468	Mmd	31.09	37.48	33.68	18.31	18.17	17.79	-0.913874	0.00100962
G10090_10630	233552	Gdpd5	6.95	6.49	7.19	3.74	5.4	4.43	-0.604323	0.0108566
G10090_2781	170748	Smco4	2.82	2.73	2.68	2.66	1.76	1.92	-0.37641	0.0878154
G10090_12434	207521	Dtx4	22.47	24	24.53	10.7	11.6	11.38	-1.07593	5.08e-05
G10090_8934	26466	Zfp260	8.64	9.81	9.8	6.95	7.8	7.07	-0.3726	0.0103735
G10090_14591	230673	Ipo13	21.17	20.98	20.92	20.35	21.93	22.46	0.0377034	0.43231
G10090_22356	269152	Kif26b	0.4	0.33	0.37	0.44	0.27	0.39	0	1
G10090_4140	237253	Lrp11	2.05	2.09	2.03	4.64	4.95	4.62	1.20356	1.58e-05
G10090_24319	68240	Rpa3	11.51	9.42	13.18	6.38	5.39	4.56	-1.06267	0.00801333
G10090_12854	170761	Pdzd3	0.05	0.02	0.02	0	0.02	0	-2.16993	0.12417
G10090_13012	237890	Slfn14	0	0.02	0	0.02	0.02	0	1	0.518519
G10090_2682	27410	Abca3	19.88	19.3	20.58	11.21	12.65	12.41	-0.720403	0.000173135
G10090_27239	71902	Cand1	10.21	10.97	11.46	12.06	13.02	13.42	0.238217	0.0228413
G10090_19172	407821	Znrf3	1.29	1.82	1.81	0.85	0.95	1.01	-0.808088	0.0177982
G10090_425	65973	Asph	23.87	32.16	30.3	48.92	52.76	50.72	0.819929	0.00131031
G10090_17656	320080	Zbtb39	2.41	2.69	3.29	1.39	1.84	1.59	-0.799638	0.0148769
G10090_9771	100502766	Kifc1	11.47	12.04	11.76	3.79	4.28	4.33	-1.5081	5.69e-06
G10090_29810	217169	Tns4	0.24	0.32	0.13	0.43	0.4	0.44	0.88016	0.0265451
G10090_10341	20341	Selenbp1	12.21	9.68	9.09	5.61	7.73	7.35	-0.582403	0.0415033
G10090_24565	18377	Omg	0.14	0.56	0.48	3.78	3.45	4.08	3.26074	0.000110665
G10090_7174	230598	Nrd1	40.25	41.68	39.15	46.97	43.53	47.73	0.19111	0.0183185
G10090_7089	101772	Ano1	0.03	0.13	0.09	0.11	0.02	0.04	-0.556393	0.54013
G10090_26898	215748	Cnksr3	3.78	3.82	4.17	16.23	25.08	20.36	2.38945	0.00289291
G10090_17930	18571	Pdcd6ip	60.49	61.88	62.52	76.78	76.64	76.37	0.313649	1.65e-05
G10090_4598	98403	Zfp451	7.11	7.96	7.6	5.53	5.96	5.6	-0.407632	0.0026671
G10090_714	105247220	Gm42355	0.02	0.07	0.06	0	0.02	0.03	-1.58496	0.131778
G10090_14500	75974	Dock11	13.4	13.91	14.4	21.03	24.13	23.28	0.714446	0.000776503
G10090_16151	26379	Esrra	27.26	25.79	27.35	40.95	40.5	40.38	0.599602	1.33e-05
G10090_3780	235406	Snx33	5.36	5	5.25	2.85	3.37	3.06	-0.750274	0.000335778
G10090_17297	381411	Accsl	0.05	0	0.02	0.02	0	0.06	0.192645	0.891083
G10090_13701	17160	Man2b2	96.86	79.74	80.29	79.74	92.44	87.56	0.0159175	0.8945
G10090_4424	71198	Otud1	8.76	10.5	10.2	5.19	4.25	4.78	-1.05084	0.0010803
G10090_7221	68147	Gar1	9.55	10.12	8.67	8.06	7.07	7.38	-0.332274	0.0193216
G10090_2523	224697	Adamts10	23.6	22.18	21.03	4.85	5.95	5.89	-2.00108	3.5e-05
G10090_16149	12321	Calu	47.53	49.51	51.35	76	66.93	73.24	0.542772	0.00146806
G10090_6185	215814	Ccdc28a	7.39	6.9	7.72	5	5.33	5.56	-0.47004	0.00210701
G10090_2485	74055	Plce1	0.45	0.22	0.24	0.11	0.28	0.16	-0.726435	0.249709
G10090_3952	20741	Sptb	0.07	0.15	0.17	0.05	0.07	0.04	-1.2854	0.0734708
G10090_413	240058	Cpne5	0.08	0	0.08	0.02	0	0.09	-0.540568	0.684767
G10090_21997	227377	Farp2	1.57	1.67	1.58	4.58	5.31	4.65	1.59292	0.000159609
G10090_29188	20196	S100a13	49.15	44.21	42.03	41.16	37.39	39.05	-0.203233	0.0667631
G10090_4858	16582	Kifc3	7.5	6.98	6.73	2.47	3.1	3.36	-1.24801	0.000299572
G10090_6318	78938	Fbxo34	7.37	8.5	9.04	6.93	8.33	7.27	-0.144878	0.287976
G10090_6917	214663	Slc25a29	0.43	0.32	0.25	0.17	0.14	0.27	-0.785875	0.0993393
G10090_17799	68585	Rtn4	174.02	213.44	197.13	188.57	165.12	175.26	-0.144294	0.235624
G10090_4390	77116	Mtmr2	21.51	21.02	21.86	21.03	20.78	20.94	-0.0372212	0.0980528
G10090_8755	211329	Ncoa7	6.12	6.09	8.02	10.86	12.7	12.03	0.814976	0.00357925
G10090_24699	51797	Ctps	5.1	5.66	6.36	8.09	8.06	8.16	0.505867	0.0028026
G10090_16606	381820	Smim10l1	23.51	24.6	23.41	18.69	16.19	17.43	-0.45126	0.00142544
G10090_23466	12778	Ackr3	0.18	0.2	0.21	0.23	0.29	0.33	0.526748	0.0462147
G10090_2519	54672	Adgrg3	0.31	0.13	0.19	0.08	0.16	0.1	-0.889817	0.171593
G10090_2082	75079	Zbtb49	2.46	2.87	2.99	1.92	2.38	2.33	-0.327575	0.0601065
G10090_8864	81910	Rrbp1	131.86	117.08	113.73	193.05	207.53	195.83	0.717647	0.000396251
G10090_21293	56327	Arl2	40.67	38.4	36.32	28.41	26.06	24.97	-0.538581	0.00176058
G10090_19868	68020	Apopt1	20.58	21.05	19.08	17.02	16.99	16.38	-0.268797	0.00545558
G10090_10166	217946	Cdca7l	5.77	6.82	6.42	2.03	3.28	2.6	-1.26501	0.00144698
G10090_235	227399	Ppip5k2	6.21	7.36	7.81	6.88	7.48	7.93	0.0601348	0.619942
G10090_12607	218772	Rarb	0.16	0	0.09	0.21	0.14	0.08	0.782409	0.371234
G10090_25571	13006	Smc3	14.28	14.54	14.4	8.86	9.32	9.59	-0.638172	2.2e-05
G10090_2698	373864	Col27a1	0.21	0.23	0.2	0.11	0.31	0.17	-0.117357	0.794642
G10090_2868	54141	Spag5	6.27	6.88	6.45	2.36	2.64	2.4	-1.40526	3.52e-05
G10090_540	77480	Kidins220	21.93	22.09	23.64	22.22	23.57	23.94	0.0434763	0.412669
G10090_28930	28019	Ing4	52.82	52.9	49.84	23.33	24	21.91	-1.16779	1.68e-05
G10090_27420	102634727	Gm29485	0	0.06	0.06	0.05	0	0.1	0.321928	0.789972
G10090_31547	72852	Mblac2	2.62	3.66	3.61	1.77	1.58	1.5	-1.02799	0.00847428
G10090_8434	320095	6430550D23Rik	0.96	0.45	0.71	0.28	0.38	0.44	-0.946561	0.0925159
G10090_12508	20192	Ryr3	0	0.01	0	0.01	0	0.01	1	0.518519
G10090_30129	228136	Zdhhc5	21.3	23.44	24.11	35.68	36.57	38.26	0.682648	0.000257129
G10090_7183	14121	Fbp1	0.54	0.07	0.29	1.19	0.55	0.59	1.37233	0.126456
G10090_20688	24128	Xrn2	31.55	31.06	33.09	36.72	41.77	41	0.320299	0.00927827
G10090_4791	71838	Phf7	4.9	4.37	3.94	1.65	2.22	2.13	-1.1386	0.00187203
G10090_3546	69367	Glrx2	19.42	13.68	17.62	17.15	20.14	16.78	0.0922736	0.606579
G10090_5116	228140	Tnks1bp1	7.35	6.07	6.1	2.68	4.34	3.04	-0.956323	0.008665
G10090_31926	380728	Kcnh4	0.03	0.01	0.14	0.4	0.6	0.71	3.24793	0.00681794
G10090_4956	18155	Pnoc	0.03	0	0	0.82	0.51	0.72	6.09452	0.00184622
G10090_27670	68554	Cebpzos	10.34	8.02	9.17	6.15	5.8	6.26	-0.596274	0.0104788
G10090_30040	93724	Pcdhga12	0.79	0.35	0.7	0.3	0.48	0.32	-0.742202	0.165923
G10090_32950	20305	Ccl6	57.14	56.71	52.48	25.43	35.01	28.02	-0.910951	0.00129279
G10090_2601	19043	Ppm1b	14.58	17.4	17.43	19.02	18.96	20.23	0.236464	0.0467057
G10090_24016	21345	Tagln	82.66	53.86	62.22	21.67	23.18	22.07	-1.57037	0.00684068
G10090_12014	100702	Gbp6	1.37	0.67	1.14	13.78	17.63	15.58	3.88526	0.000207572
G10090_24551	18491	Pappa	0.96	0.73	0.86	0.54	0.46	0.62	-0.654503	0.0186898
G10090_13073	331493	Gm5127	0.23	0.17	0.15	0.31	0.21	0.24	0.466568	0.140447
G10090_18960	654801	Zfp784	3.43	2.91	3.13	1.81	1.8	1.31	-0.944706	0.00246138
G10090_19160	11615	Gm4737	0.21	0	0	0	0	0.37	0.817136	0.725954
G10090_5027	68550	Tefm	3.79	3.59	4.44	5.12	4.07	4.29	0.18959	0.248405
G10090_7815	56457	Clptm1	96.83	100.18	94.16	117.41	119.73	116.45	0.280216	0.000477655
G10090_3454	381157	Greb1l	0.05	0.04	0.04	0.01	0.05	0.03	-0.530515	0.32946
G10090_7307	11782	Ap4s1	10.9	14.16	13.59	10.77	10.96	10.35	-0.268794	0.0985964
G10090_23861	12825	Col3a1	12.9	10.18	11.79	12.92	20.73	16.64	0.528285	0.0978752
G10090_26503	67771	Arpc5	271.99	299.1	299.74	525.12	512.2	499.53	0.819513	4.63e-05
G10090_21626	69178	Snx5	168.2	173.94	173.98	94.47	101.49	95.62	-0.823815	1.34e-05
G10090_16341	107701	Sf3b4	49.16	48.64	48.64	38.59	38.87	41.91	-0.294869	0.00111061
G10090_2540	240888	Gpr161	0.14	0.14	0.11	0.08	0.14	0.12	-0.197939	0.457253
G10090_11488	19212	Pter	3.6	2.94	3.49	3.88	3.15	4.53	0.20482	0.318354
G10090_12652	320713	Mysm1	6.87	6.68	7.71	4.92	5.87	5.63	-0.372687	0.0193182
G10090_1006	17955	Nap1l4	33.76	35.74	35.57	55.33	53.99	55.19	0.646824	1.31e-05
G10090_10554	12721	Coro1a	272.03	283.59	257.63	439.88	424.72	411.83	0.650344	0.000152174
G10090_13824	102637087	Gm33989	3.33	3.03	3.21	1.36	1.56	1.57	-1.0918	0.000106936
G10090_27175	22694	Zfp35	7.18	6.99	7.16	5.62	4.97	5.5	-0.40672	0.00111252
G10090_23620	21934	Tnfrsf11a	18.11	17.23	18.05	31.65	43.2	40.5	1.11138	0.00412525
G10090_5314	227743	Mapkap1	15.71	17.55	16.73	18.79	19.47	18.04	0.171495	0.0354462
G10090_11496	56496	Tspan6	1.65	1.28	1.62	0.86	1.45	1.2	-0.374396	0.171091
G10090_25427	232984	B3gnt8	47.83	49.17	46.21	9.88	12	11.59	-2.09719	4.44e-06
G10090_5653	110332	Pp2d1	0.11	0.03	0.08	0.27	0.14	0.04	1.03242	0.338292
G10090_14022	229534	Pbxip1	18.25	22.21	18.94	36.33	39.32	37.44	0.928937	0.000283502
G10090_2177	328035	Fads6	0.33	0.47	0.41	0.37	1.41	0.58	0.96378	0.29719
G10090_12301	19153	Prx	0.48	0.44	0.32	0.32	0.26	0.18	-0.706269	0.0637101
G10090_31340	211347	Pank3	10.86	13.59	14.3	10.79	11.25	11.19	-0.22171	0.157134
G10090_17693	109815	Selenos	41.6	47.52	44.3	58.18	50.32	52.56	0.271623	0.0335321
G10090_33947	12832	Col5a2	11.04	13.26	12.87	6.22	10.33	8.72	-0.556713	0.0450469
G10090_5097	545085	Wdr70	9.05	9.23	9.76	7.13	7.01	7.22	-0.392575	0.000551749
G10090_1276	27419	Naglu	56.62	57.61	54.36	26.5	28.6	28.13	-1.01834	1.6e-05
G10090_19643	67242	Gemin6	3.57	4.24	4.19	3.85	4.46	5.2	0.170993	0.322043
G10090_3565	320840	Negr1	0.35	0.35	0.35	0.25	0.26	0.28	-0.410465	0.000601246
G10090_3081	72723	Zfp74	3.02	3.22	3.53	2.24	2.07	2.38	-0.546352	0.00407036
G10090_7658	17765	Mtf2	6.74	6.65	6.84	5.59	5.86	5.48	-0.256914	0.000934669
G10090_12375	433415	Gm13420	0.07	0.16	0.11	0.07	0.04	0.07	-0.917538	0.128395
G10090_6060	57916	Tnfrsf13b	14.54	15.29	15.94	13.32	15.21	14.07	-0.103549	0.196371
G10090_1494	75302	Asxl2	10.59	11.83	12.33	8.42	9.62	9.06	-0.35872	0.0149088
G10090_25463	19662	Rbp4	0.3	0.18	0.3	0.21	0.37	0.27	0.123989	0.723516
G10090_6178	56738	Mocs1	11.29	11.65	11.39	12.45	11.63	11.93	0.0689277	0.0998028
G10090_20762	105247075	LOC105247075	0.25	0.06	0.28	0.25	0.06	0.31	0.0715533	0.926681
G10090_28106	69237	Gtpbp4	15.35	16.89	15.52	25.01	23.79	24.85	0.624883	0.000154297
G10090_17883	105242418	Gm38690	0.06	0.15	0.11	0.06	0	0.05	-1.54057	0.0937547
G10090_624	225887	Ndufs8	60.48	54.05	52.6	38.1	31.15	29.9	-0.753286	0.00298596
G10090_14912	22646	Zfp105	1.03	1	0.81	1.74	1.27	1.02	0.504889	0.148521
G10090_6394	432763	Prr7	0.71	0.91	0.52	0.6	0.74	0.97	0.110282	0.734674
G10090_13720	81907	Tmem108	0.03	0.01	0	0.01	0	0	-2	0.348641
G10090_31146	17110	Lyz1	693.49	533.42	575.72	557.93	326.96	408.97	-0.478422	0.110059
G10090_8752	99167	Ssx2ip	2.85	3.77	3.27	1.4	2.02	2.02	-0.862364	0.011651
G10090_2971	18641	Pfkl	27.29	24.26	23.78	37.62	31.8	32.89	0.441651	0.0127628
G10090_2630	15400	Hoxa3	0.44	0.09	0.35	0.13	0.26	0.37	-0.211504	0.766395
G10090_399	69902	Mrto4	16.68	15.85	14.62	19.25	20.79	21.34	0.380511	0.00539987
G10090_19944	69837	Pcgf1	11.61	11.86	10.6	8.79	7.55	8.04	-0.482804	0.00360568
G10090_4429	76563	Qrsl1	4.78	4.17	4.45	4.27	4.23	3.92	-0.109568	0.191579
G10090_30246	231803	Mepce	26.9	25.6	26.68	17.75	18.03	17.3	-0.576968	4.39e-05
G10090_32857	105244980	Gm40498	14.34	22.23	21.68	39.19	26.78	34.63	0.7883	0.0332675
G10090_12938	51786	Cpsf2	11.65	11.9	12.23	13.24	13.04	13.09	0.137943	0.00257022
G10090_24524	213119	Itga10	0.33	0.34	0.34	0.34	0.36	0.31	0	1
G10090_15406	218215	Rnf144b	6.52	8.34	7.63	0.99	1.26	1.25	-2.68386	0.00029624
G10090_26928	74375	Gcc1	5.25	5.53	5.34	5.59	6.29	5.74	0.128362	0.0936112
G10090_27482	66877	Crnkl1	10.86	10.69	11.04	8.96	10.15	9	-0.213346	0.020742
G10090_3059	30949	Lcmt1	9.45	8.43	9.54	9.31	10.12	9.48	0.07634	0.315337
G10090_18339	54160	Copg2	9.8	11.5	10.87	13.42	12.81	14.23	0.33078	0.0127695
G10090_9192	66967	Edem3	9.56	11.35	12.09	11.21	11.11	11.96	0.0549011	0.620996
G10090_4272	11484	Aspa	0.85	0.58	0.58	0	0.16	0.31	-2.09646	0.0155495
G10090_3068	72195	Supt7l	9.76	8.76	8.27	7.5	7.67	7.41	-0.246649	0.0344013
G10090_17406	52206	Anapc4	17.05	18.16	18.47	17.9	18.71	18.69	0.0428948	0.34678
G10090_25904	13480	Dpm1	13.75	13.42	12.68	12.25	12.19	11.05	-0.167167	0.044457
G10090_6951	18003	Nedd9	2.68	3.05	2.79	3.45	4.3	4.02	0.466189	0.0165808
G10090_14665	100502940	Colca2	0.39	0.38	0.22	2.46	1.69	2.13	2.66526	0.00154918
G10090_20384	11853	Rhoc	48.97	48.33	45.8	39.86	35.48	36.51	-0.355458	0.00313781
G10090_7267	224674	Slc37a1	1.73	2.34	2.12	1.51	2.28	1.49	-0.229401	0.390571
G10090_7253	230866	Emc1	8.89	8.4	8.63	9	8.71	9.42	0.0658233	0.182
G10090_9199	77036	1700109H08Rik	0.55	0.31	0.88	0.28	0.07	0.21	-1.63559	0.0896119
G10090_1711	12686	Elovl3	0.04	0	0.04	0.05	0.08	0.08	1.39232	0.0600481
G10090_27801	214812	Zfp609	5.31	5.42	5.78	4.11	4.28	4.38	-0.370582	0.00154641
G10090_7572	16580	Kifc5b	3	2.98	2.16	1.2	1.25	1.01	-1.23426	0.00550524
G10090_1433	93843	Pnck	0.29	0.14	0.07	0.19	0.19	0.16	0.111031	0.848993
G10090_23225	53323	Ube2k	14.05	13.96	13.59	17.6	18.11	16.78	0.335459	0.000917103
G10090_32675	13185	Vps26c	33.97	35.08	34.49	32.05	32.52	31.32	-0.110736	0.0057702
G10090_30151	58909	Fam13a	0.53	0.36	0.34	0.14	0.31	0.14	-1.05987	0.061416
G10090_16358	56620	Clec4n	144.77	138.02	138.04	25.53	19.06	23.22	-2.63367	2.32e-06
G10090_22339	20613	Snai1	1.9	3.02	3.56	1.75	2.5	1.99	-0.442518	0.236429
G10090_16792	77032	Tstd3	8.9	8.19	7.21	13.94	14.1	13.95	0.789089	0.000279228
G10090_23656	102032	Smim19	18.13	13.53	14.65	14.63	10.81	11.75	-0.316409	0.16644
G10090_24790	229700	Rbm15	4.33	5.02	4.69	3.69	4.53	4.78	-0.111031	0.41902
G10090_32877	235036	Ppan	17.15	17.7	17.7	18.75	15.99	18.43	0.0169217	0.827895
G10090_30656	67768	N6amt1	8.36	8.36	8.39	7.99	8.84	8.27	-0.000574664	0.990012
G10090_12544	68295	Aar2	8.51	9.79	8.19	9	9.63	9.73	0.0984097	0.312309
G10090_9532	240697	Mcmdc2	2.41	2.22	2.53	1.41	1.45	1.67	-0.660449	0.00193538
G10090_11454	269966	Nup98	17.49	18	18.66	22.24	25.09	24.76	0.412838	0.00340443
G10090_10606	234678	D230025D16Rik	11.95	13.4	12.27	9.67	9.73	10	-0.355684	0.00371982
G10090_4435	68979	Nol11	9.18	9.36	8.6	11.7	11.24	11.54	0.345339	0.000776074
G10090_6241	170574	Sp7	1.52	1.25	1.32	0.74	0.58	0.74	-0.989457	0.0022117
G10090_32334	15903	Id3	249.47	331.37	283.58	62.63	55.14	58.77	-2.29174	0.000654448
G10090_10895	105203	Fam208b	3.84	4.38	4.66	4.31	5.35	5.22	0.208242	0.176039
G10090_16060	17287	Mep1a	0	0.02	0	0.03	0.13	0.02	3.16993	0.209974
G10090_24857	69386	Hist1h4h	3.05	2.32	2.52	1.97	3.17	1.72	-0.201817	0.528235
G10090_22980	69151	Lzic	8.99	7.49	7.67	8.07	8.59	8.15	0.0388985	0.68251
G10090_20460	67207	Lsm1	6.2	8.82	9.29	7.69	6.79	7.9	-0.11934	0.562389
G10090_25256	66680	Oser1	36.02	37.91	37.09	27.76	27	24.94	-0.478168	0.000483993
G10090_13329	229488	Fam160a1	0.73	0.45	0.58	0.33	0.31	0.28	-0.93587	0.0271108
G10090_20533	11522	Adh1	0.08	0.08	0.08	0.11	0.04	0.07	-0.125531	0.758802
G10090_8147	66679	Rae1	23.67	22.59	21.99	21.56	21.16	21.27	-0.0929826	0.0484432
G10090_5453	23792	Adam23	1.09	0.97	1.07	2.59	1.3	2.16	0.950772	0.0630084
G10090_21093	72658	2700097O09Rik	3.9	3.32	2.59	3.3	2.16	3.26	-0.169925	0.532221
G10090_20256	15413	Hoxb5	0	0	0.08	0.02	0.02	0	-1	0.652994
G10090_17947	66039	Tmem254a	0.29	0.21	0.29	0.15	0.55	0.07	-0.0369942	0.966868
G10090_14243	234797	6430548M08Rik	6.91	7.43	7.22	7.27	7.82	7.53	0.0692418	0.182257
G10090_1659	53611	Vti1a	12.55	13.67	13.33	24.19	29.08	28.57	1.04913	0.000887513
G10090_13244	21825	Thbs1	123.17	84.03	109.89	36.15	71.21	55.97	-0.957103	0.0287588
G10090_9283	67073	Pi4k2b	5.3	6.04	5.03	3.85	2.98	4.18	-0.57224	0.018847
G10090_13664	67036	Mrpl45	18.29	15.77	15.6	35.04	34.62	32.47	1.04025	0.000120213
G10090_15509	225872	Npas4	0.33	0.49	0.42	0.18	0.41	0.26	-0.544805	0.187145
G10090_3268	20518	Slc22a2	0	0	0.02	0	0	0.02	0	1
G10090_21162	18452	P4ha2	7.4	7.81	7.64	6.31	5.61	6.3	-0.326671	0.00406261
G10090_19318	19132	Prph	0.06	0	0.03	0.05	0.03	0.05	0.530515	0.512225
G10090_30906	11839	Areg	0.09	0	0	0.04	0.04	0	-0.169925	0.924012
G10090_18437	66268	Pigyl	21.83	19.64	21.25	12.02	13.88	11.67	-0.739344	0.000904274
G10090_6499	329650	Med12l	0.1	0.09	0.16	0.05	0.09	0.06	-0.807355	0.115527
G10090_33973	14178	Fgf7	6.59	5.25	6.25	4.8	5.19	4.71	-0.299376	0.0576773
G10090_33557	16549	Khsrp	26.34	24.22	24.59	22.88	23.98	24.9	-0.0665932	0.266853
G10090_17837	21822	Tgtp1	0.31	0.03	0.15	0.47	0.6	0.49	1.67069	0.0170161
G10090_11559	242466	Zfp462	0.14	0.2	0.18	0.13	0.15	0.11	-0.415037	0.10901
G10090_337	118453	Mmp28	0.48	0.39	0.38	0.17	0.47	0.32	-0.380822	0.353861
G10090_30579	71743	Coasy	12.83	12.03	13.68	11.14	11.32	10.58	-0.222143	0.0252148
G10090_18066	68636	Fahd1	6.14	5.92	5.1	2.3	2.32	1.55	-1.47571	0.000830817
G10090_22569	232314	Ppp4r2	19.04	20.33	18.87	28.67	28.56	28.25	0.553577	4.52e-05
G10090_7502	53791	Tlr5	1.74	1.59	1.31	0.25	0.41	0.27	-2.31882	0.000803943
G10090_11652	74123	Foxp4	7.15	7.29	6.54	7.56	6.45	7.17	0.0136879	0.87522
G10090_12898	14969	H2-Eb1	71.45	97.19	83.72	8.61	4.08	6.4	-3.72459	0.000500709
G10090_7630	72361	Ces2g	0	0.1	0.03	0.05	0.05	0.03	0	1
G10090_26932	69478	2300009A05Rik	21.96	20.75	20.64	12.01	10.82	8.59	-1.01166	0.000611727
G10090_27808	97487	Cmtm4	9.61	9.99	10.52	4.95	5.16	5.46	-0.951953	8.85e-05
G10090_5848	237542	Osbpl8	41.4	51.43	54.72	44.5	56.98	51.84	0.055342	0.739706
G10090_16514	69195	Tmem121	0.07	0.2	0.07	0.09	0.09	0.06	-0.5025	0.495212
G10090_12746	60611	Foxj2	19.01	18.79	20.44	12.46	12.05	13.27	-0.624388	0.000411334
G10090_29088	68035	Rbm42	63.8	59.98	59.96	50.98	49.06	48.22	-0.309536	0.0014553
G10090_23744	330171	Kctd10	29.62	29.95	29.37	34.48	30.72	32.6	0.137002	0.0547197
G10090_2039	53374	Chst3	0.65	1.26	1.18	0.12	0.12	0.15	-2.98606	0.00933725
G10090_9142	107375	Slc25a45	54.86	47.31	47.58	49.03	49.15	45.46	-0.0600984	0.500529
G10090_20472	54381	Cpq	33.14	30.83	29.57	27.18	27.73	28.76	-0.160873	0.0451203
G10090_6321	381058	Unc93a	0.03	0	0	0.12	0.07	0.2	3.70044	0.0374926
G10090_13680	380629	Heca	12.5	13.16	13.75	18.6	15.47	17.91	0.399395	0.0145544
G10090_12575	11542	Adora3	0.18	0.39	0.09	0.75	0.65	0.5	1.52546	0.0227452
G10090_23325	140488	Igf2bp3	0.47	0.57	0.46	0.3	0.48	0.34	-0.421464	0.122685
G10090_2608	73061	Cldn34c1	0.74	0.82	0.93	0.58	0.6	0.53	-0.542149	0.0115478
G10090_20258	102637485	Gm34280	0.03	0.07	0.06	0	0.01	0.02	-2.41504	0.0313757
G10090_2371	12125	Bcl2l11	22.97	26.29	25.67	8.23	9.23	8.72	-1.51708	0.000105333
G10090_13778	214742	Rcor3	7.3	8.59	8.16	5.37	4.46	4.61	-0.735966	0.00246875
G10090_3011	74413	Tc2n	0.03	0.01	0.01	0.03	0	0	-0.736966	0.608653
G10090_7143	76252	Atp6v0e2	0.32	0.4	0.56	0.23	0.21	0.26	-0.870717	0.0550041
G10090_8832	72720	Zfp248	0.64	0.59	0.73	0.61	0.68	0.61	-0.0448542	0.693197
G10090_2662	19167	Psma3	62.32	63.42	63.4	96.58	91.47	91.8	0.565199	5.74e-05
G10090_10247	101185	Pot1a	6.34	7.85	6.64	4.03	3.72	4.16	-0.806489	0.00344335
G10090_12403	217207	Dhx8	15.66	14.77	15.12	16.72	18.36	18.74	0.240691	0.0148024
G10090_5747	215798	Adgrg6	2.38	2.57	2.6	43.98	35.9	40.88	3.99952	8.86e-05
G10090_17195	67563	Narfl	21.3	18.8	19.18	15.76	15.45	15.9	-0.331512	0.00678584
G10090_20897	67707	Mrpl24	56.25	56.61	53.82	43.43	41.09	42.7	-0.389756	0.00029658
G10090_14180	245126	Tarm1	0.34	0.1	0	9.38	3.65	5.47	5.39388	0.0236923
G10090_29643	59012	Moxd1	0.08	0.35	0.34	0.32	0.05	0.21	-0.408806	0.620303
G10090_8722	225997	Trpm6	0.02	0.01	0.06	0.01	0.03	0.04	-0.169925	0.859308
G10090_18364	319899	Dock6	4.48	4.01	4.21	2.31	2.95	2.78	-0.659561	0.00271113
G10090_21462	66664	Tmem41a	6.25	6.14	5.33	4.5	5.06	4.69	-0.314417	0.0256079
G10090_18048	218341	Rfesd	1.86	1.9	2.14	1.21	1.57	1.73	-0.387588	0.0588376
G10090_7615	246782	Atpaf2	13	12.85	13.92	13.56	12.43	11.98	-0.0668206	0.357015
G10090_11971	12032	Bcan	0.03	0.02	0.04	0	0.02	0.05	-0.36257	0.691761
G10090_15032	12508	Cd53	179.22	192.26	189.54	205.41	196.38	202.82	0.107953	0.0387448
G10090_2109	102632483	Gm17330	0.4	0.43	0.39	0.17	0.26	0.38	-0.590887	0.0922227
G10090_8788	15375	Foxa1	0.02	0.02	0	0.01	0	0	-2	0.250815
G10090_4340	12931	Crlf1	18.86	17.53	16.57	12.13	11.3	11.78	-0.588918	0.00111005
G10090_4226	12583	Cdo1	2.43	1.47	2.09	1.08	1.66	1.54	-0.484945	0.161137
G10090_17205	67248	Rpl39	270.73	218.06	222.31	272.3	252.75	209.26	0.0463368	0.773712
G10090_24044	245174	Zfp937	1.95	2.2	1.92	1.12	1.22	1.35	-0.718076	0.00202446
G10090_5520	244141	Nars2	2.79	2.94	3.02	1.92	2.31	2.03	-0.48312	0.00347751
G10090_32416	259144	Olfr456	0	0.14	0	0	0	0.05	-1.48543	0.577579
G10090_20262	68420	Ankrd13a	65	62.32	65.14	89.86	79.75	82.68	0.390524	0.00314957
G10090_11942	66180	P3h4	4.22	3.9	4.56	2.42	3.25	3.2	-0.515549	0.018222
G10090_7289	80890	Trim2	0.65	0.68	0.77	2.88	2.5	2.87	1.974	9.49e-05
G10090_16166	11844	Arf5	128.9	120.67	118.39	97.42	96.18	98.23	-0.334421	0.00144686
G10090_7580	74256	Cyld	7.73	7.77	8.65	7.68	7.96	8.17	-0.0204556	0.750065
G10090_893	67287	Parp6	9.85	9.88	9.78	6.8	7.21	7.18	-0.47782	3.34e-05
G10090_7124	27057	Ncoa4	72.33	74.73	78.27	37.5	40.86	39.63	-0.933375	5.57e-05
G10090_31587	19746	Rhd	0	0.1	0	0.03	0	0.06	-0.152003	0.933557
G10090_23761	68134	Upf3b	13.04	11.15	10.43	7.53	7.8	6.8	-0.645602	0.0075206
G10090_21809	114304	Slc28a3	0.07	0.07	0.09	0.03	0.06	0.05	-0.716207	0.0533383
G10090_9629	93734	Mpv17l	2.74	3.24	2.96	2.47	2.07	2.44	-0.357048	0.0279194
G10090_30766	243653	Clec1a	0.34	0.11	0.21	0.11	0.05	0.07	-1.52083	0.105913
G10090_10340	23849	Klf6	72.99	83.41	79.78	157.61	141.01	150.89	0.928466	0.000238529
G10090_32086	17164	Mapkapk2	80.96	81.81	78.1	119.29	118.79	116.25	0.556839	1.34e-05
G10090_13369	110075	Bmp3	0	0.02	0.04	0.01	0.02	0.01	-0.584963	0.608653
G10090_28968	80901	Cxcr6	0.14	0.3	0.42	0.2	0.15	0.13	-0.841302	0.204889
G10090_2920	230793	Ahdc1	2.19	2.04	2.36	2.35	2.91	2.82	0.294077	0.0650054
G10090_2059	13728	Mark2	26.05	23.85	24.12	22.6	23.69	23.07	-0.0938112	0.110882
G10090_20802	108160	Fam50a	49.6	46.86	45.56	28.32	29.43	26.17	-0.759008	0.000222902
G10090_10590	70385	Spdl1	5.61	5.39	5.62	3.79	5.14	4.14	-0.346661	0.0451763
G10090_28629	52715	Ccdc43	8.31	8.29	9.24	9.64	8.42	8.58	0.043988	0.618468
G10090_13147	19317	Qk	45.64	49.7	53.98	39.89	44.65	43.84	-0.217987	0.0686478
G10090_27107	17755	Map1b	0.82	0.78	1	0.46	0.57	0.51	-0.755581	0.00912895
G10090_20494	100163	Pafah2	4.15	4.54	4.43	8.41	9.19	8.75	1.00604	6.45e-05
G10090_6812	19664	Rbpj	36.01	42.12	43.06	78.39	64.97	75.37	0.85188	0.00216014
G10090_8771	20322	Sord	23.49	18.52	21.55	14.79	16.56	14.65	-0.466485	0.0203859
G10090_219	237459	Cdk17	8.84	11.68	11.77	8.94	9.32	8.67	-0.261873	0.142456
G10090_3061	102075	Plekhg4	0.14	0.15	0.2	0.27	0.22	0.24	0.575115	0.0274258
G10090_27151	13035	Ctsg	1.7	0.27	0.17	0.15	0.74	0.3	-0.846649	0.578878
G10090_10260	381107	Tmem232	0	0.02	0	0.02	0	0	0	1
G10090_14613	67526	Atg12	18.66	21.74	21.06	22.99	22.1	20.62	0.0964652	0.289791
G10090_4071	105859	Csdc2	0.02	0.06	0.13	0.02	0.13	0.08	0.131245	0.889917
G10090_732	101700	Trim68	4.06	3.67	3.28	2.25	2.19	2.55	-0.65545	0.00594741
G10090_22149	100044509	Tgfbr3l	0.86	0.35	0.67	0.18	0.68	0.41	-0.565904	0.382439
G10090_4190	71836	Shcbp1l	0.27	0.08	0.24	0	0.09	0.02	-2.42321	0.0695158
G10090_30800	14630	Gclm	51.84	70.62	61.53	60.86	44.4	50.46	-0.240673	0.263289
G10090_6875	12306	Anxa2	194.23	213.31	200.35	321.97	355.12	330.52	0.729055	0.000308315
G10090_29013	81905	Cacng8	0.37	0.11	0.41	0.46	0.76	0.57	1.00808	0.0799078
G10090_8473	14584	Gfpt2	0.19	0.16	0.19	0.17	0.36	0.32	0.654503	0.153095
G10090_30678	381353	Ajm1	0.23	0.19	0.26	0.05	0.06	0.06	-2	0.00116487
G10090_13332	17965	Nbl1	6.58	6.62	5.46	3.83	6.21	5.12	-0.299679	0.211857
G10090_17826	56349	Net1	2.46	2.5	2.41	1.68	1.77	1.87	-0.470238	0.000355532
G10090_214	269120	Optc	0	0	0.16	0.03	0.08	0.05	0	1
G10090_7245	338369	Tmem220	1.77	2.71	2.94	1.81	2.15	1.6	-0.416334	0.188999
G10090_2086	20787	Srebf1	23.42	26.04	24.76	21.78	21.65	23.72	-0.144421	0.0799708
G10090_25952	13007	Csrp1	56.05	51.67	52.67	36.6	38.1	35.82	-0.537277	0.000362092
G10090_9762	66587	Fastk	33.53	31.33	32.6	29.48	26.58	27	-0.230656	0.0122878
G10090_307	230861	Eif4g3	52.13	46.8	50.91	30.78	37.31	35.54	-0.531981	0.0036802
G10090_20695	74255	Smu1	21.09	21.86	21.46	22.62	21.07	19.69	-0.023257	0.714791
G10090_28849	67427	Rps20	97.95	79.46	79.11	69.73	67.02	64.63	-0.349151	0.0452701
G10090_362	18729	Pira6	1.89	1.63	1.74	2.19	3.41	2.85	0.683889	0.0419993
G10090_12466	11651	Akt1	173.77	183.58	169.13	144.67	148.85	145.85	-0.260942	0.00281918
G10090_32707	50527	Ero1l	10.68	11.87	11.9	25.53	22.47	23.99	1.06329	0.000208588
G10090_5623	103737	Pex12	2.97	2.93	3.36	2.25	2.65	2.55	-0.313772	0.0296973
G10090_16308	73671	Sult6b1	0.31	0.61	0.54	1.09	0.97	1.44	1.26139	0.0153823
G10090_14332	17698	Msn	281.99	307.28	306.31	498.48	469.8	508.92	0.721971	0.000172528
G10090_8632	216227	Slc17a8	0.05	0.01	0.04	0.19	0.11	0.17	2.23266	0.0101123
G10090_8438	224405	Cyyr1	0.13	0.03	0.03	0.03	0.02	0	-1.926	0.247346
G10090_18865	23923	Aadat	0.03	0	0	0	0	0.05	0.736966	0.748868
G10090_9083	71732	Vps11	30.76	30.85	30.07	30.96	32.29	30.95	0.03912	0.174001
G10090_174	27267	Cars	16.21	17.06	16.8	18.7	19.16	19.85	0.204875	0.00367778
G10090_954	244091	Fsd2	0.25	0.17	0.11	0.16	0.33	0.22	0.421827	0.402944
G10090_7038	30940	Usp25	32.08	38.18	37.54	53.32	54.07	56.63	0.605515	0.00100534
G10090_32348	19204	Ptafr	25.54	27.74	25.82	9.67	14.89	12.25	-1.10358	0.00104945
G10090_21263	321003	Xpnpep3	2.34	2.46	2.48	2.11	2.01	2.16	-0.213174	0.005814
G10090_29506	12350	Car3	1.15	0.21	0.77	0.43	0.19	0.28	-1.24286	0.219432
G10090_8327	56426	Pdcd10	27.07	29.58	28.04	31.89	30.01	32.09	0.150316	0.0347549
G10090_8358	106522	Pkdcc	5.57	5.89	5.32	2.68	2.85	2.28	-1.10335	0.000223974
G10090_1989	19934	Rpl22	86.41	69.41	71.1	68.92	59.39	60.6	-0.264485	0.109725
G10090_1550	56299	Fkbpl	10.81	9.45	9.62	10.16	9.32	8.52	-0.0937533	0.381683
G10090_10392	68671	Pcyt2	32.44	37.11	33.3	16.48	16.31	14.61	-1.11758	0.000286334
G10090_16198	214547	She	0.04	0.09	0.09	0.02	0.02	0.03	-1.65208	0.0423157
G10090_2669	497652	Acd	26.4	23.53	22.81	14.01	16.09	14.62	-0.701829	0.00175867
G10090_7881	72805	Zfp839	7.41	6.9	6.58	5.11	5.57	4.98	-0.415728	0.00440346
G10090_47	18969	Pola2	15.65	14.86	15.21	8.52	9	9.49	-0.759332	6.62e-05
G10090_5367	105171	Arrdc3	13.86	15.32	15.79	5.28	6.07	6.24	-1.35421	0.000151103
G10090_18947	100043507	Gng5-ps	0	0.2	0	0	0	0.15	-0.415037	0.851237
G10090_7463	27217	Mixl1	0.02	0	0	0.04	0.08	0	2.58496	0.237796
G10090_24979	338346	Gpr21	0.14	0.09	0.05	0.02	0.1	0.04	-0.807355	0.322072
G10090_4637	67880	Dcxr	52.29	40.33	45.83	39.46	41.74	37	-0.228135	0.143577
G10090_10817	77963	Hook1	0.13	0.19	0.18	0.13	0.22	0.1	-0.152003	0.702139
G10090_2419	19094	Mapk11	2.62	1.95	1.93	4.81	3.92	3.86	0.953767	0.00601688
G10090_16075	71584	Gdpd2	0.13	0.23	0.09	0.19	0.48	0.31	1.12286	0.13296
G10090_2501	66938	Sh3d21	0.67	0.58	0.56	3.91	3.87	3.73	2.66883	9.3e-07
G10090_6552	74149	Zfp946	4.65	4.87	4.79	3.34	3.3	3.13	-0.550593	7.65e-05
G10090_8841	105246572	Gm41844	28.69	13.77	18.83	17.34	9.28	13.1	-0.625786	0.220826
G10090_12636	68734	Ppp4r3a	18.58	19.41	20.16	17.17	17.08	18.44	-0.14225	0.0452856
G10090_9475	71175	Nipbl	13.8	14.47	16.73	8.68	10.84	10.34	-0.591711	0.0101493
G10090_30029	209195	Clic6	0.03	0	0	0.02	0.01	0	0	1
G10090_19797	225995	D030056L22Rik	5.98	5.27	5.81	4.22	4.71	4.6	-0.334456	0.0106788
G10090_3847	15042	H2-T24	16.57	11.99	13.76	87.64	108.29	101.86	2.81488	0.000167483
G10090_16712	69215	Sat2	1.54	1.42	1.6	0.69	1.22	0.81	-0.745427	0.0221551
G10090_16224	19935	Mrpl23	72.31	58.11	61.74	58.25	54.33	47.82	-0.260634	0.113144
G10090_19510	74186	Ccdc3	0.22	0.43	0.2	0.54	0.3	0.32	0.44859	0.386478
G10090_9493	407786	Taf9b	1.1	1.56	1.41	2.22	2.53	1.97	0.723432	0.0138763
G10090_10506	239759	Liph	0.15	0.06	0.04	0.67	0.92	0.71	3.20163	0.00127583
G10090_21371	18597	Pdha1	24.7	24.88	25.27	33.8	32.13	33.27	0.406338	9.88e-05
G10090_6868	237339	L3mbtl3	2.23	2.46	2.02	1.89	2.66	2.58	0.0875893	0.638054
G10090_7388	17192	Mbd3	63.88	65.49	58.59	49.98	50.57	50.22	-0.318076	0.00405781
G10090_10682	217325	Llgl2	2.14	2.25	1.97	1.45	1.41	1.38	-0.584963	0.00108946
G10090_32252	75552	Paqr9	0	0.02	0.09	0.24	0.04	0.19	2.09516	0.143164
G10090_298	21419	Tfap2b	0.01	0.06	0.06	0.01	0	0	-3.70044	0.0782249
G10090_29955	14979	H2-Ke6	37.54	35.05	36.44	12.01	13.69	11.46	-1.5529	1.69e-05
G10090_12908	319535	Zfp182	4.8	4.88	4.92	2.07	2	2.09	-1.24497	3.78e-07
G10090_3214	105787	Prkaa1	12.68	15.47	15.85	15.8	16.76	17.03	0.172546	0.15562
G10090_33249	67891	Rpl4	556.73	478.02	505.56	480.52	442.24	450.87	-0.165227	0.0976926
G10090_15897	66714	4921524J17Rik	6.95	7.41	6.73	6.38	6.31	7.5	-0.0629182	0.527862
G10090_10624	29816	Hip1r	0.22	0.09	0.11	1.19	1.07	1.26	3.06711	0.000113441
G10090_10983	433806	Chchd2-ps	0	0.31	0.14	0.19	0	0.04	-0.968291	0.529557
G10090_9455	224805	Aars2	4.74	4.78	4.78	4.24	4.56	4.32	-0.124247	0.0154485
G10090_12861	170738	Kcnh7	0.04	0.07	0.05	0.02	0.09	0.11	0.459432	0.523914
G10090_8894	233887	Zfp553	6.03	5.89	6.11	4.15	3.77	4.84	-0.498771	0.00534686
G10090_20933	11783	Apaf1	8.17	8.82	10.01	7.45	8.87	7.78	-0.163926	0.233105
G10090_1896	75409	Slitrk5	0	0.02	0	0.05	0	0.02	1.80735	0.35601
G10090_3002	668218	Bin2	96.16	88.16	93.43	97.96	127.26	109.15	0.267659	0.100011
G10090_3536	74374	Clec16a	25.8	28.69	31.62	32.97	38.71	37.34	0.34034	0.0339898
G10090_16803	14745	Lpar1	2.65	2.69	2.46	5.93	4.12	5.12	0.959675	0.00965708
G10090_12593	94213	Ddx50	15.89	17.99	17.94	18.47	16.24	16.71	-0.0111794	0.897221
G10090_5017	11497	Adam3	0.15	0.15	0.02	0.66	1.1	0.78	2.98868	0.00588036
G10090_12476	67063	Tmem246	0.51	0.7	0.34	1.36	0.73	1.22	1.09456	0.054217
G10090_18850	434246	Trim72	0	0.04	0.02	0.02	0.02	0	-0.584963	0.64333
G10090_14419	16402	Itga5	50.82	59.13	55.06	177.29	148.51	164.16	1.57011	0.000234805
G10090_4504	67381	Med4	17.14	15.33	14.64	12.26	11.32	11.85	-0.411062	0.00800788
G10090_4991	70802	Pwwp2a	9.63	8.43	8.6	5.63	5.12	5.69	-0.697466	0.00121373
G10090_12366	170759	Atp13a1	31.83	31.93	30.09	24.93	26.9	25.67	-0.27616	0.00276835
G10090_8547	271375	Cd200r2	0	0	0.03	0.03	0.03	0.03	1.58496	0.116117
G10090_26551	18126	Nos2	0.12	0.03	0.07	2.12	1.69	2.04	4.73286	0.000153373
G10090_32992	21814	Tgfbr3	1.2	1.14	1.01	0.58	1.76	1.42	0.166572	0.719951
G10090_9297	234695	Carmil2	0.37	0.12	0.3	0.06	0.03	0.12	-1.91146	0.070705
G10090_5194	15452	Hprt	173.67	191.17	186.77	185.73	170.82	171.63	-0.0626189	0.335795
G10090_12833	223473	Nipal2	0.24	0.34	0.39	0.36	0.17	0.32	-0.190522	0.611575
G10090_2295	14562	Gdf3	21.11	19.51	19.88	5.73	3.04	4.24	-2.21731	6.58e-05
G10090_24894	105242453	LOC105242453	0.03	0	0.03	0.01	0	0	-2.58496	0.189004
G10090_27209	319149	Hist1h3d	2.45	1.79	2.53	2.19	1.46	1.58	-0.372345	0.19009
G10090_14875	100273	Osbpl9	55.45	52.27	54.76	48.11	51.23	48.17	-0.139449	0.0241466
G10090_2331	56362	Sult1b1	0	0.02	0	0	0	0.04	1	0.677869
G10090_15161	83945	Dnaja3	17.85	17.87	17.73	17.62	17.56	18.26	-0.00026994	0.989047
G10090_8240	11750	Anxa7	45.33	55.41	51.15	56.84	55.36	53.85	0.128591	0.196206
G10090_18564	103742	Mien1	64.29	62.67	56.85	58.14	66.75	57.59	-0.0104769	0.911077
G10090_8873	50797	Copb2	56.63	58.07	56.52	57.47	58.59	56.56	0.0117484	0.577516
G10090_33828	67096	Mmachc	5.45	6.22	5.98	8.6	7.1	7.25	0.378826	0.02875
G10090_17769	100504234	Ccdc170	0.02	0.04	0.02	0.02	0.04	0.02	0	1
G10090_348	225372	Apbb3	8.2	7.72	7.58	3.78	3.33	3.73	-1.1163	5.71e-05
G10090_25245	100206	Adprhl2	9.07	10.45	11.09	10.89	10.12	10.73	0.0522991	0.588093
G10090_22912	75141	Rasd2	0.09	0.11	0.04	0.05	0.03	0.03	-1.12553	0.118465
G10090_3502	241627	Wdr76	3.88	4.55	4.09	1.63	2.39	1.74	-1.12009	0.00187596
G10090_16840	110596	Arhgef28	0.37	0.2	0.32	0.23	0.2	0.22	-0.453366	0.193257
G10090_14025	269643	Ppp2r2c	0.04	0	0	0.01	0.01	0.04	0.584963	0.709597
G10090_31148	13051	Cx3cr1	91.36	104.68	97.52	21.49	19.09	19.93	-2.27841	3.8e-05
G10090_7783	210135	Zfp180	7.49	6.75	7.31	5.32	5.26	5.18	-0.45142	0.0010402
G10090_10905	27801	Zdhhc8	11.05	12.48	10.67	7.08	7.99	7.65	-0.590033	0.00332887
G10090_23970	66808	9030624G23Rik	0.27	0.49	0.35	0.21	0.26	0.44	-0.286621	0.521212
G10090_6402	74741	C2cd5	5.64	5.53	5.24	3.8	3.67	3.81	-0.540808	0.000178989
G10090_15389	244416	Ppp1r3b	4.78	3.89	3.87	2.26	2.59	2.21	-0.828797	0.00481035
G10090_25874	67529	Fgfr1op2	32.6	34.63	33.52	36.63	36.5	34.38	0.093691	0.0737828
G10090_12732	19130	Prox1	0	0	0.01	0.02	0.03	0.03	3	0.0077626
G10090_7576	97287	Mtmr14	28.87	26.49	26.4	44.67	42.24	42.41	0.661478	0.000147603
G10090_11894	57258	Xpo4	2.33	3.38	3.54	5.94	5.71	6.03	0.934593	0.00199097
G10090_632	140859	Nek8	1.98	2.13	2.04	1.32	1.72	1.81	-0.342602	0.0506372
G10090_4689	209334	Gen1	2.16	2.68	2.45	1.03	1.28	1.1	-1.09615	0.00152707
G10090_25492	230863	Sh2d5	0.02	0.13	0.1	0.09	0.09	0.2	0.604071	0.428327
G10090_26638	56030	Tmem131	25.66	23.91	26.39	41.68	34.74	39.95	0.615407	0.00367514
G10090_28575	242418	Dcaf10	4.1	4.31	4.5	3.44	3.37	3.49	-0.325845	0.00196069
G10090_10045	24136	Zeb2	51.34	59.29	67.89	54.81	62.49	65.12	0.0311782	0.830555
G10090_555	21853	Timeless	4.43	4.14	4.31	2.43	4.11	3.36	-0.379632	0.114232
G10090_23089	278180	Vsig4	0.22	0.15	0.34	0.13	0.03	0.07	-1.62619	0.0629853
G10090_32366	11792	Apex1	26.45	30.21	25.91	22.66	21.84	22.3	-0.30577	0.0186409
G10090_19431	230101	Gba2	9.48	9.61	9.75	7.29	6.78	7.95	-0.389257	0.00282271
G10090_11617	22626	Slc23a3	0.12	0.16	0.16	0.08	0.19	0.14	-0.10188	0.786214
G10090_10385	102216272	Ak6	11.62	11.63	12.04	20.33	18.91	18.59	0.712559	0.00016908
G10090_33714	99480	Dnttip2	23.24	24.31	24.22	21.72	22.67	22.28	-0.106343	0.0180638
G10090_7704	66812	Ppcdc	13.42	12.37	11.89	8.88	7.34	8.1	-0.631656	0.00216184
G10090_30550	93747	Echs1	27.68	27.65	27.42	18.61	18.46	16.97	-0.614732	5.53e-05
G10090_25627	209032	Zc3hav1l	0.33	0.27	0.39	0.23	0.25	0.27	-0.400538	0.093599
G10090_29624	70601	Ecd	15.13	14.12	14.83	14.72	16.16	15.1	0.0608822	0.293923
G10090_156	72567	Bclaf1	29	28.19	30.55	27.97	29.26	28.38	-0.0354554	0.419624
G10090_4203	100043597	Srcap	20.06	19.28	22.22	15.21	20.25	19.88	-0.153671	0.32397
G10090_4755	56489	Ikbke	72.44	57.97	63.78	226.23	196.94	210.51	1.70629	0.00010105
G10090_1351	70427	Mier2	16.09	15.06	15.04	17.33	15.75	16.15	0.0919572	0.159641
G10090_9769	12568	Cdk5	24.96	22.1	22.93	17.41	18.36	16.76	-0.414007	0.00385661
G10090_11018	93697	Ice2	3.41	4.05	4.15	2.95	3.05	2.87	-0.388362	0.0183917
G10090_16391	22169	Cmpk2	5.42	3.38	4	19.25	30.41	25.28	2.54959	0.00322018
G10090_7728	385354	Frmd7	0.01	0.04	0.01	0.04	0.05	0.01	0.736966	0.441823
G10090_6736	235312	C1qtnf5	1.56	1.02	1.51	1.1	1.5	1.23	-0.0947565	0.699253
G10090_7373	56460	Pkp3	0	0	0.04	0.02	0.03	0.03	1	0.386912
G10090_7903	211978	Zfyve26	9.81	9.66	10.4	5.91	6.8	6.47	-0.639095	0.000491512
G10090_1774	215789	Phactr2	8.39	8.24	10.26	4.4	5.58	5.23	-0.82205	0.00618893
G10090_7798	18436	P2rx1	0.06	0.09	0.07	0.17	0.37	0.37	2.04836	0.0267752
G10090_5131	230233	Elp1	6.33	6.07	6.67	5.35	6.2	5.96	-0.123126	0.165447
G10090_12222	270109	Pcnx2	0.34	0.22	0.21	0.05	0.06	0.06	-2.17932	0.00881843
G10090_18063	14089	Fap	0.5	0.61	0.62	0.5	0.91	0.76	0.326923	0.308398
G10090_6135	76294	Asb5	0.08	0.04	0.03	0.21	0.04	0.12	1.30256	0.227001
G10090_19589	13209	Ddx6	28.22	33.02	35.22	29.28	33.84	33.49	0.00224172	0.985199
G10090_22833	66885	Acadsb	13.38	13.95	14.23	16.55	16.12	14.95	0.196372	0.0200508
G10090_921	218314	Zfp595	1.81	2.01	2.36	1.15	1.03	1.13	-0.900776	0.00439615
G10090_21761	74665	Drc3	0.09	0.08	0	0.03	0.05	0	-1.08746	0.401207
G10090_10010	16643	Klrd1	0	0.06	0	0.06	0	0	0	1
G10090_3851	28028	Mrpl50	10.79	11.28	10	12.14	10.97	11.63	0.115373	0.151996
G10090_16961	19173	Psmb5	78.4	77.61	69.29	104.74	106.09	101.59	0.471639	0.000821722
G10090_6471	234684	Lrrc29	1.24	1.26	1.31	0.58	0.81	0.83	-0.779231	0.00306819
G10090_25585	69146	Gsdmd	50.41	49.21	44.2	37.1	43.66	38.87	-0.265685	0.041848
G10090_6966	230806	Crybg2	0	0	0.01	0.05	0.05	0.06	4	0.000447238
G10090_6592	14594	Ggta1	62.49	66.05	66.6	82.8	89.31	86.85	0.40822	0.000751717
G10090_7510	73914	Irak3	16.58	14.04	14.94	98.73	91.65	99.09	2.66757	5.62e-06
G10090_21491	280635	Emilin3	0.02	0	0	0.01	0	0	-1	0.677869
G10090_18578	18383	Tnfrsf11b	3.28	1.38	2.33	0.66	1.92	1.36	-0.827097	0.197511
G10090_13675	18854	Pml	20.23	16.31	18.2	19.55	23.57	21.58	0.24117	0.109934
G10090_8262	75828	Hormad2	0.03	0	0	0.05	0	0	0.736966	0.748868
G10090_3795	15530	Hspg2	9.31	6.95	7.95	3.63	6.17	5.27	-0.683924	0.0393255
G10090_33670	70350	Basp1	173.24	176.91	170.49	297.09	318.73	295.59	0.807814	7.17e-05
G10090_914	12159	Bmp4	0.91	0.47	0.73	0.46	0.45	0.45	-0.633636	0.121999
G10090_30868	16922	Phyh	31.1	30.64	28.12	21.45	25.7	24.01	-0.336613	0.0156433
G10090_18284	66437	Fis1	121.92	105.46	98.13	134.02	117.85	114.2	0.169418	0.219856
G10090_10759	12298	Cacnb4	0.11	0.09	0.13	0.02	0.1	0.04	-1.04439	0.100773
G10090_10104	26896	Med14	5.16	6.65	7.73	5.04	5.51	5.08	-0.322113	0.16154
G10090_10994	72569	Bbs5	2.81	2.95	3.31	1.74	1.68	1.67	-0.833437	0.00091427
G10090_7328	269295	Rtn4rl2	0.11	0.28	0.19	0.05	0.42	0.25	0.311944	0.711901
G10090_2599	56541	Habp4	7.87	8.98	8.78	3.97	4.26	4	-1.06741	0.000226553
G10090_14738	229900	Gbp7	5.22	3.26	4.27	14.04	15.36	14.61	1.78733	0.000107582
G10090_13221	67528	Nudt7	6.33	7.15	6.02	3.38	4.84	4.22	-0.648488	0.0121524
G10090_7551	210105	Zfp719	1.87	1.57	1.91	3.78	3.23	3.66	0.995949	0.000867592
G10090_4074	15185	Hdac6	7.5	7.34	8.53	4.02	4.52	4.41	-0.851706	0.000991999
G10090_11221	232966	Zfp114	0.28	0.09	0.12	0.06	0.11	0.06	-1.09115	0.2302
G10090_9581	16825	Ldb1	80.44	66.58	71.1	51.07	54.72	53.76	-0.451113	0.00987087
G10090_13917	70497	Arhgap17	62.26	57.58	61.15	42.74	48.57	47.18	-0.386128	0.00327723
G10090_10656	66884	Appbp2	7.99	9.3	10.22	12.32	13.52	13.23	0.506105	0.00652021
G10090_13402	217039	Ggnbp2	28.86	28.37	30.73	33.39	32.32	31.51	0.144406	0.0267222
G10090_11905	11883	Arsa	16.69	15.97	16.03	12.24	13.63	13.79	-0.295941	0.00519799
G10090_6535	380785	Begain	0	0.08	0.1	0.02	0.05	0.04	-0.710493	0.503762
G10090_19909	68031	Rnf146	13.32	14.15	14.58	9.39	9.65	9.51	-0.558615	0.000283246
G10090_20076	14536	Nr6a1	1.39	1.42	1.24	0.99	0.92	0.84	-0.55849	0.00356313
G10090_5251	258463	Olfr1393	0.02	0.02	0	0.04	0.04	0.07	1.90689	0.0379966
G10090_4249	279706	Nup62cl	0.05	0.17	0.06	0.05	0	0.05	-1.48543	0.225408
G10090_29031	67856	Echdc3	0.29	0.12	0.06	0.08	0.13	0.11	-0.554589	0.516753
G10090_7931	328274	Zfp459	0.22	0.22	0.14	0.06	0.03	0.08	-1.77052	0.0108198
G10090_12145	109648	Npy	35.44	83.36	57.99	55.9	23.86	35.17	-0.621281	0.285025
G10090_18899	60596	Gucy1a1	0.02	0.01	0	0	0.02	0	-0.584963	0.724659
G10090_7129	80892	Zfhx4	0.29	0.31	0.25	0.13	0.37	0.25	-0.180572	0.665294
G10090_7367	239027	Arhgap22	58.48	48.99	50.73	23.86	18.04	21.36	-1.32238	0.000715634
G10090_2825	666339	Muc3	0	0.01	0	0.01	0.01	0.03	2.32193	0.148148
G10090_9850	234915	Cep126	0.06	0.09	0.08	0.07	0.07	0.06	-0.201634	0.348641
G10090_27815	110173	Manba	17.1	18.13	18.05	9.35	10.75	10.45	-0.802422	0.000148645
G10090_24816	547431	Btnl2	0.08	0.1	0.14	0.15	0.2	0.17	0.70044	0.0433603
G10090_6221	218977	Dlgap5	7.39	6.72	6.22	3.01	4.42	3.53	-0.891362	0.00424024
G10090_23344	22759	Zfp97	2.99	2.66	2.75	1.87	1.85	2.13	-0.521953	0.00312359
G10090_30231	320982	Arl4c	103.12	134.9	122.52	25.5	26.03	25.78	-2.22143	0.000519148
G10090_22987	71446	Wrb	5.53	8.11	6.59	4.98	6.06	5.24	-0.313396	0.182085
G10090_16656	231238	Sel1l3	1.07	1.07	0.86	0.23	0.23	0.22	-2.14136	0.000383384
G10090_6358	227613	Tubb4b	93.76	96.73	91.68	189.61	167.37	169.61	0.900116	0.000351409
G10090_31067	69440	Dennd6b	1.48	2.02	1.84	0.95	0.65	0.83	-1.13588	0.00586229
G10090_18458	20210	Saa3	180.84	65.38	106.2	7562.28	3893.09	5329.66	5.57374	0.00684466
G10090_5341	30056	Timm9	9.49	9.83	7.33	8.32	8.47	8.52	-0.074428	0.599848
G10090_22375	268379	Abca13	0.03	0	0.01	0.13	0.05	0.12	2.90689	0.0313757
G10090_10779	56791	Ube2l6	42.52	41.2	39.15	96.26	117	104.92	1.37271	0.000434791
G10090_21203	105246961	AB010352	2.37	2.96	3.45	2.16	2.5	2.08	-0.381472	0.114342
G10090_28985	66248	Alg5	25.78	27.11	25.6	17.68	18.2	17.71	-0.550545	8.03e-05
G10090_16338	66493	Mrpl51	23.69	24.51	22.82	21.59	19.45	18.93	-0.243984	0.0178223
G10090_10087	232811	Kmt5c	39.5	37.32	37.52	10.7	11.14	10.41	-1.82596	2.98e-06
G10090_18892	66997	Psmd12	39.13	40.54	37.96	51.5	52.6	52.46	0.41246	9.41e-05
G10090_10139	74682	Wdr35	1.65	1.33	1.43	1.31	1.87	1.42	0.0608552	0.762374
G10090_12789	244209	Cyp2r1	0.78	1.07	1.37	1.05	1.84	1.18	0.337968	0.395598
G10090_31017	105245097	Gm40595	12.38	6.77	9.79	6.59	4.87	6.14	-0.717489	0.090374
G10090_26100	382074	Foxr1	0.06	0.06	0	0.03	0.04	0.03	-0.263034	0.758802
G10090_13838	75423	Arl5a	11.44	14.24	13.61	9.88	12.04	11.06	-0.252571	0.11649
G10090_23550	108679	Cops8	27.5	24.46	26.2	27.51	26.94	27.35	0.0656704	0.247502
G10090_19781	79554	Cptp	7.46	7.58	7.6	8.04	7.49	8.18	0.0666217	0.172583
G10090_31527	50724	Sap30l	14.73	14.77	13.43	8.74	9.33	8.12	-0.71297	0.000577485
G10090_19073	22761	Zfpm1	3.73	4.45	4.13	2.05	2	2.1	-1.00117	0.000616041
G10090_26677	56530	Cnpy2	49.76	45.54	44.3	31.91	26.88	24.71	-0.741451	0.00227432
G10090_11405	408065	Zfp456	1.25	1.51	1.42	0.57	0.8	0.7	-1.01387	0.00225311
G10090_15725	57278	Bcam	1.55	0.8	0.84	0.7	0.57	0.53	-0.82556	0.136223
G10090_14840	107765	Ankrd1	0.75	0.83	0.76	0.24	0.16	0.44	-1.47805	0.00454113
G10090_7409	432478	Tmprss9	0.05	0.01	0	0.01	0.03	0	-0.584963	0.724659
G10090_24512	230991	Fndc10	3.24	3.87	3.48	0.76	0.66	0.98	-2.1416	0.000189067
G10090_20742	72341	Elp6	2.47	2.23	2.38	2.38	2.04	2.56	-0.0205223	0.852193
G10090_8513	217138	Prr15l	0	0	0.04	0.04	0	0	0	1
G10090_16896	15331	Hmgn2	122.37	119.66	116.84	49.61	57.7	56.42	-1.13214	2.59e-05
G10090_21065	18764	Pkd2	11.32	11.27	11.86	6.91	8.56	8.5	-0.523274	0.00364619
G10090_17784	68099	Fam92a	3.7	3.81	2.99	2.44	2.18	3	-0.462526	0.0529864
G10090_9783	76784	Mtif2	12.27	12.16	11.5	9.48	9.52	10.28	-0.295273	0.0033294
G10090_25815	54366	Ctnnal1	0.27	0.6	0.26	0.25	0.15	0.24	-0.820179	0.232356
G10090_27000	16012	Igfbp6	0.25	2.36	1.4	0.56	3.78	1.59	0.56443	0.60093
G10090_1119	170744	Tlr8	58.02	67.28	70.7	37.32	42.66	40.99	-0.696204	0.00366332
G10090_15074	73936	Ccdc175	0.02	0.07	0	0.06	0	0.02	-0.169925	0.908657
G10090_15008	207259	Zbtb7c	0.05	0.08	0.04	0.04	0.1	0.05	0.160465	0.77805
G10090_19198	56612	Pfdn5	209.52	182.74	175.27	137.18	129.77	129.42	-0.517849	0.00595928
G10090_15288	208795	Tmem63a	15.72	14.75	15.23	19.26	20.93	21.26	0.427219	0.00151039
G10090_30471	238330	Irf2bpl	14.92	18.69	17.12	9	13.06	11.55	-0.593949	0.0240193
G10090_30481	80289	Lysmd3	4.99	6.15	6.99	6.01	5.3	6.08	-0.060121	0.71582
G10090_6476	216869	Arrb2	397.92	343.37	353.11	351.72	340.59	347.42	-0.0739312	0.346784
G10090_2369	13207	Ddx5	304.58	312.49	331.79	265.78	255.63	262.26	-0.275949	0.00307117
G10090_63	237831	Slc13a5	0.13	0.22	0.35	0.1	0.1	0.09	-1.2713	0.0993919
G10090_4489	56070	Tcerg1	14.67	15.69	16.65	18.08	20.55	19.57	0.308051	0.0152997
G10090_1914	232196	C87436	6.82	7.49	7.06	3.87	4.08	4.1	-0.826554	0.000120041
G10090_4470	101055676	LOC101055676	0	0.04	0	0	0	0.05	0.321928	0.883461
G10090_13353	12387	Ctnnb1	110.56	131.94	128.6	89.41	87.99	90.43	-0.47049	0.00672226
G10090_22687	432486	Gnptab	18	20.15	20.05	17.59	18.56	17.61	-0.114486	0.127054
G10090_33305	17388	Mmp15	0.34	0.34	0.24	0.2	0.19	0.11	-0.879706	0.0331149
G10090_29729	100033459	Ifi208	1.08	0.57	0.74	1.36	14.29	8.08	3.31163	0.129681
G10090_9558	211323	Nrg1	0.35	0.24	0.52	0.34	0.3	0.37	-0.136204	0.711536
G10090_14799	326622	Upf2	8.19	7.24	8.1	7.79	8.78	8.51	0.092036	0.289043
G10090_14628	213945	Col28a1	0.14	0.21	0.35	0.16	0.04	0.11	-1.17509	0.140507
G10090_18521	102639822	Gm36044	0	0	0.03	0	0	0.02	-0.584963	0.795255
G10090_3310	74202	Fblim1	32.53	37.13	34.58	12.84	18.9	16.4	-1.1146	0.00105964
G10090_29855	23980	Pebp1	94.79	92.4	88.71	86.84	82.7	82.82	-0.128662	0.0245212
G10090_19289	19360	Rad50	8.95	9.32	9.27	8.08	10.05	9.16	-0.0131562	0.89293
G10090_17023	96875	Prg4	1.54	2.62	2.11	1.31	7.46	5.02	1.13709	0.23938
G10090_24535	75796	Cdyl2	1.52	1.62	1.87	1.86	1.79	1.58	0.0620003	0.612869
G10090_9271	242687	Wasf2	56.13	54.6	57.66	72.85	79.06	82.26	0.47575	0.00164031
G10090_32800	236900	Pdk3	6.25	6.27	6.02	5.14	6.22	5.37	-0.148204	0.148904
G10090_24418	108167848	Gm12258	0.96	1.09	1.01	0.34	0.53	0.33	-1.3505	0.001185
G10090_15056	18000	2021-09-02	64.01	66.32	66.16	66.11	66.61	68.72	0.0358943	0.205608
G10090_173	105782	Scrib	17.25	17.43	17.03	11.12	11.19	11.38	-0.618123	1.73e-06
G10090_12248	76453	Prss23	20.41	13.83	16.12	6.06	7.48	6.24	-1.34824	0.00674693
G10090_24810	20856	Stc2	0.12	0.29	0.18	0.03	0.08	0.13	-1.29768	0.112533
G10090_13697	52132	Ccdc97	27.97	27.21	25.55	20.38	20.97	21.02	-0.372253	0.00118758
G10090_13594	235442	Rab8b	45.17	52.74	53.39	55.57	62.85	61.33	0.24858	0.0512813
G10090_8564	74011	Slc25a27	1.94	1.47	1.57	0.38	0.42	0.4	-2.05311	0.00092553
G10090_15973	216725	Adamts2	3.42	3.05	3.09	2.11	3.34	2.66	-0.237309	0.266441
G10090_16409	320910	Itgb8	0	0	0.02	0.12	0.12	0.24	4.58496	0.0194161
G10090_3999	227358	Erfe	0.18	0.12	0.13	0.09	0.04	0.03	-1.42626	0.0265599
G10090_27830	54632	Ftsj1	4.42	3.63	4.17	3.46	3.64	3.97	-0.142589	0.238391
G10090_15782	68509	Ptx4	0	0	0.04	0.03	0	0	-0.415037	0.851237
G10090_15572	72722	Fam98a	9.88	9.74	9.77	12.64	12.1	13.08	0.363824	0.000606345
G10090_32245	75620	Kxd1	34.65	31.38	30.81	21.46	24.85	24.52	-0.451243	0.0057646
G10090_21150	215494	Pomgnt2	2.18	1.83	1.58	1.43	1.05	1.38	-0.534247	0.052227
G10090_2362	231583	Slc26a1	0.26	0.29	0.63	0.1	0.26	0.19	-1.10128	0.174537
G10090_473	382014	Ano8	10.03	10.31	9.71	7.65	7.65	8.74	-0.321928	0.00761641
G10090_25903	70387	Ttc9c	12.63	12.76	12.69	13.46	13.19	12.84	0.0524539	0.0624254
G10090_3666	19156	Psap	2582.17	2694.25	2600.83	1318.64	1410.3	1338.66	-0.953514	8.94e-06
G10090_29722	67939	Prorsd1	9.9	9.15	10.54	5.16	5.51	5.96	-0.831322	0.00073838
G10090_3351	104836	Cbll1	6.31	6.79	6.31	7.06	6.61	6.95	0.0872442	0.126682
G10090_14545	626802	Gm14322	1	1.11	1.28	0.96	1.05	1.15	-0.101361	0.478613
G10090_30137	14625	Gykl1	0	0.03	0.03	0.02	0	0	-1.58496	0.32946
G10090_19210	474156	Zbtb9	6.32	6.52	5.63	5.47	5.41	5.48	-0.175011	0.0600238
G10090_11187	16542	Kdr	1.19	1.17	1.43	0.45	0.67	0.55	-1.18235	0.00253795
G10090_25326	98956	Nat10	8.53	8.99	8.9	9.88	9.97	10	0.1761	0.00140965
G10090_1467	70784	Rasl12	0.22	0.26	0.15	0.24	0.1	0.21	-0.19592	0.64333
G10090_28734	93706	Pcdhgc3	14.33	14.77	14.84	14.66	12.59	13.63	-0.10414	0.174468
G10090_29192	226153	Twnk	4.47	4.14	3.66	1.96	1.93	2.09	-1.03692	0.00094944
G10090_1164	11746	Anxa4	80.55	101.31	90.07	53.21	58.85	53.54	-0.715533	0.00483037
G10090_20418	66054	Cndp2	222.17	206.88	209.62	244.16	275.12	256.07	0.279777	0.0109947
G10090_18647	234730	Fuk	3.85	3.76	3	1.86	1.81	1.98	-0.909102	0.00381637
G10090_28534	19981	Rpl37a	529.6	432.92	426.24	388.78	376.43	359.17	-0.304668	0.0629219
G10090_1713	71898	Apol9b	0.19	0.07	0.23	2.33	4.67	3.97	4.48464	0.00735574
G10090_24650	20855	Stc1	0.58	0.32	0.21	0.15	0.45	0.36	-0.209453	0.741111
G10090_26655	100043684	Amy2a4	0.02	0.04	0.03	0.01	0.03	0.01	-0.847997	0.205106
G10090_3185	53333	Tomm40	33.63	33.97	30.9	41.16	41.05	39.64	0.306911	0.00201984
G10090_19950	100689	Spon2	0.19	0.24	0.33	0.02	0.12	0.15	-1.38995	0.050853
G10090_861	330230	Zfp853	0	0.04	0	0.01	0.01	0	-1	0.652994
G10090_3506	231148	Ablim2	0.56	0.62	0.66	0.17	0.17	0.18	-1.82312	0.000113802
G10090_351	67760	Slc38a2	39.59	40.67	40.18	31.13	26.6	30.35	-0.451428	0.00166639
G10090_17705	193670	Rnf185	13.13	13.48	12.19	9.47	8.65	10.19	-0.454745	0.00402235
G10090_22782	20054	Rps15	989.47	791.99	788.57	673.38	600.11	581.85	-0.470102	0.0297574
G10090_15773	208650	Cblb	5.13	5.35	5.38	4.2	5.42	5.38	-0.0804303	0.520891
G10090_8940	58523	Elp2	31.15	30.67	31.82	24.09	24.1	24.66	-0.362196	5.49e-05
G10090_4980	16511	Kcnh2	0.08	0.04	0.11	0.03	0.06	0.04	-0.823122	0.206151
G10090_9073	192188	Stab2	0.36	0.27	0.3	0.08	0.07	0.05	-2.21723	0.000950495
G10090_33173	19700	Rem1	0.23	0.46	0.37	0.15	0.18	0.15	-1.14296	0.0460476
G10090_15190	619605	Zcchc17	17.34	15.94	16.76	14.61	16.26	15.77	-0.101514	0.149257
G10090_29422	56448	Cyp2d22	0.32	0.49	0.46	0.18	0.22	0.22	-1.03449	0.0160222
G10090_18137	14706	Gng4	0.02	0.16	0.04	0	0.04	0.03	-1.65208	0.331992
G10090_14485	67809	Rmdn3	13.85	14.79	13.61	12.66	12.44	11.55	-0.205138	0.019556
G10090_12967	107448	Unc5a	0.28	0.66	0.45	0.31	0.45	0.39	-0.273451	0.532153
G10090_26120	227580	C1ql3	0.03	0.02	0.05	0.02	0.06	0.02	0	1
G10090_22977	101056225	Gm29801	0	0.02	0.03	0	0.01	0	-2.32193	0.2302
G10090_19270	17279	Melk	5.71	6.18	5.81	2.45	2.87	2.22	-1.23111	0.000141648
G10090_14070	22627	Ywhae	174.29	179.83	178.53	263.4	254.71	262.51	0.551433	1.38e-05
G10090_25024	56724	Cript	35	33.76	34.79	38.83	33.99	35.29	0.0621724	0.367098
G10090_14644	66821	Bcs1l	7.38	6.65	6.1	5.37	4.88	5.62	-0.343045	0.02981
G10090_291	224650	Anks1	16.68	14.05	14.58	18.98	21.84	21.19	0.452671	0.00920816
G10090_25524	72568	Lin9	4.62	5.33	5.15	2	2.88	2.9	-0.956706	0.00261216
G10090_68	57261	Brd4	30.8	28.69	29.65	27.32	27.99	30.3	-0.0582936	0.340865
G10090_19060	67874	Rprm	0.15	0.15	0.19	0.07	0.07	0.03	-1.52725	0.00481268
G10090_27271	224344	Rbm11	0.04	0.09	0.08	0.13	0.1	0.1	0.652077	0.093599
G10090_10216	69596	Ap5s1	19.4	17.41	15.28	9.28	10.98	10.06	-0.780737	0.0048704
G10090_17162	100504518	3425401B19Rik	0.04	0.03	0.01	0.03	0.01	0.02	-0.415037	0.561438
G10090_15351	244859	Ankk1	0	0.02	0.02	0	0.07	0	0.807355	0.701406
G10090_6165	57316	C1d	13.83	15.15	15.1	15.68	12.6	14.7	-0.0364587	0.733937
G10090_11424	102640263	Gm36375	0.01	0.05	0.04	0.01	0.01	0	-2.32193	0.0993007
G10090_5688	234329	Trim60	0.01	0	0	0.01	0	0	0	1
G10090_11272	380752	Eipr1	10.96	11.06	10.4	11.38	11.77	11.15	0.0813245	0.0839079
G10090_24432	67525	Trim62	5.94	6.21	5.67	3.23	3.29	3.77	-0.792254	0.000409231
G10090_19163	100201	Tmem64	7.79	10.48	10.28	5.86	5.44	5.38	-0.775371	0.0107835
G10090_1500	73847	Fam110a	13.49	14.87	14.16	5.8	6.79	6.78	-1.13432	0.000116723
G10090_16482	213019	Pdlim2	15.56	14.72	13.18	12.85	16.25	13.22	-0.0383485	0.781796
G10090_31590	97112	Nmd3	27.28	24.89	25.42	40.18	39.66	40.66	0.635091	5.2e-05
G10090_21083	209760	Tmc7	0.01	0.06	0.05	0.06	0.02	0.08	0.415037	0.598285
G10090_267	12972	Cryz	3.3	2.87	3.02	1.74	2.06	2.01	-0.661527	0.00216838
G10090_5307	17880	Myh11	0.21	0.09	0.19	0.09	0.05	0.09	-1.09115	0.0929216
G10090_21711	102636131	Gm13067	0.14	0.48	0.52	0.57	0.28	0.33	0.049753	0.933508
G10090_17954	66916	Ndufb7	151.35	138.37	126.6	117.82	122.12	110.25	-0.249555	0.0501034
G10090_10788	67804	Snx2	193.11	170.58	183.15	184.92	200.82	188.06	0.0694292	0.331107
G10090_14040	68214	Gsto2	0.3	0.37	0.3	0.22	0.19	0.22	-0.622633	0.0111224
G10090_2384	217030	Synrg	7.33	7.59	7.54	9.7	12.24	10.6	0.534856	0.0108787
G10090_32942	18582	Pde6d	23.25	23.06	22.28	24.37	24.04	23.07	0.0595414	0.12083
G10090_12866	212073	Syne3	3.89	4.41	5.21	1.29	2.06	1.71	-1.41682	0.00315607
G10090_21969	64010	Sav1	26.72	29.58	27.19	34.61	32.32	35.32	0.292426	0.00782525
G10090_17016	17312	Clec10a	15.59	7.62	10.37	1.93	2.62	2.39	-2.27459	0.0193511
G10090_19967	20868	Stk10	15.23	15.91	16.72	8.85	11.02	9.69	-0.695174	0.00133757
G10090_94	66423	Coprs	11.43	13.15	10.78	8.03	10.09	9.26	-0.368996	0.0453877
G10090_8707	68730	Dus1l	14.82	14.82	15.05	14.98	13.44	13.2	-0.102675	0.143215
G10090_16044	72043	Sulf2	22.65	24.26	23.8	6.07	7.63	7.04	-1.7695	1.47e-05
G10090_15510	381633	Gm1673	8.1	9.66	9.09	4.29	5.18	4.09	-0.985565	0.00143506
G10090_11155	12265	Ciita	2.65	3.6	3.19	0.26	0.19	0.32	-3.61586	0.000481152
G10090_14007	240396	Mex3c	8.56	9.83	9.45	9.75	10.3	10.12	0.115955	0.130879
G10090_18272	102443351	Xntrpc	0	0	0.15	0	0.21	0.12	1.1375	0.488514
G10090_32184	619325	I920046F24Rik	0.03	0	0.09	0.03	0.1	0.02	0.321928	0.797751
G10090_29759	67602	Necap1	31.41	37.05	34.36	38.9	37.95	39.71	0.180952	0.0549871
G10090_31279	58992	F12	0.03	0	0	0.05	0	0	0.736966	0.748868
G10090_4605	18081	Ninj1	182.31	146.2	154.72	108.24	95.62	96.29	-0.687026	0.00633464
G10090_22480	12492	Scarb2	53.86	57.03	57.61	23.76	24.4	24.15	-1.22048	1.09e-05
G10090_1927	268390	Ahsa2	12.49	12.14	12.34	14.83	17.82	15.81	0.390439	0.0124135
G10090_12189	216705	Clint1	36.18	39.68	40.1	42.81	43.54	44.77	0.177261	0.0209405
G10090_10618	67628	Anp32b	129.32	123.06	117.61	92.44	87.83	87.27	-0.467732	0.00081373
G10090_29702	66404	Rtf2	60.13	57.18	56.18	45	48.03	46.64	-0.31283	0.00157027
G10090_9726	24000	Ptpn21	6.99	6.69	7.66	2.89	3.24	3.25	-1.1859	0.000211317
G10090_16870	215015	Fam20b	14.92	16.12	16.64	19.83	19.22	20.13	0.311725	0.00263681
G10090_24032	215085	Slc35f1	0	0.21	0.17	0.08	0.02	0.05	-1.34104	0.314222
G10090_2814	67070	Lsm14a	36.21	34.48	35.98	31.93	30.02	30.76	-0.202358	0.00390467
G10090_17933	224129	Adcy5	0.04	0.09	0.07	0.03	0.02	0.03	-1.32193	0.0550406
G10090_33609	65114	Vps35	70.26	71.76	73.34	85.96	83.24	83.15	0.228676	0.000651357
G10090_18345	65112	Pmepa1	10.42	11.16	10.05	3.7	4.1	3.72	-1.45715	4.44e-05
G10090_10600	17357	Marcksl1	171.29	131.62	138.41	469.45	414.79	452.21	1.59851	0.000123637
G10090_4024	109135	Plekha5	1.14	1.42	1.45	0.99	0.95	0.82	-0.538934	0.0200315
G10090_28122	100101919	Dnah7c	0	0.01	0.01	0.03	0	0.01	1	0.518519
G10090_11040	216848	Chd3	36.18	31.63	34.72	26.59	31.69	30.1	-0.214254	0.0795281
G10090_30774	18196	Nsg1	3.43	3.02	3.26	3.26	3.3	3.51	0.0525205	0.445568
G10090_6700	232334	Vgll4	29.64	31.67	32.03	13.88	15.77	14.65	-1.07519	6.01e-05
G10090_4055	233103	4931406P16Rik	7.03	8.99	8.96	4.72	5.45	5.7	-0.654471	0.0129976
G10090_3551	18639	Pfkfb1	1.22	1.24	1.31	0.77	1.08	1.3	-0.259213	0.2562
G10090_11994	22248	Unc119	36.83	35.5	37.4	58.11	62.87	56.83	0.696378	0.000294394
G10090_26198	21937	Tnfrsf1a	122.49	121.85	116.52	95.73	97.21	98.1	-0.310222	0.000320721
G10090_3966	76273	Ndfip2	13.94	18.05	17.21	19.63	18.78	20.6	0.262301	0.073925
G10090_30448	100044193	Gm20939	1	0.91	1.08	1.1	1.02	0.8	-0.0341771	0.830687
G10090_28287	13346	Des	0.61	0.08	0.24	0.02	0.18	0.17	-1.32971	0.321823
G10090_18516	56847	Aldh1a3	0.41	0.32	0.33	0.18	0.12	0.22	-1.02748	0.0114766
G10090_6717	230700	Foxj3	11.15	12.37	12.87	11.04	12.15	11.73	-0.0594885	0.463194
G10090_14634	218194	Phactr1	0.95	0.94	0.9	0.22	0.43	0.21	-1.69786	0.00093089
G10090_29841	18788	Serpinb2	7.33	7.22	7.89	13.1	4.64	8.85	0.244811	0.60263
G10090_4871	54004	Diaph2	6.81	7.52	8.38	9.36	8.94	9.58	0.295903	0.0247074
G10090_18130	74257	Tspan17	20.51	22.53	19.37	22.43	24.3	22.63	0.152327	0.102449
G10090_8380	104303	Arl1	37.54	42.49	44.34	62.55	60.63	61.33	0.56906	0.000679943
G10090_1238	110829	Lims1	26.96	31.72	31.98	47.65	43.94	47.04	0.612701	0.00131557
G10090_28093	22599	Slc6a20b	0.03	0.02	0.03	0	0	0.01	-3	0.0077626
G10090_2968	29861	Dpf1	0.43	0.5	0.59	0.18	0.42	0.23	-0.872888	0.056521
G10090_21039	26569	Slc27a4	14.87	13.34	12.67	11.74	10.88	11.19	-0.273945	0.027872
G10090_9235	72167	Thumpd2	2.73	3.23	3.61	2.16	2.97	2.55	-0.317413	0.142639
G10090_1040	207278	Fchsd2	16.71	15.62	17.06	13.81	14.61	15.14	-0.181215	0.0286917
G10090_6778	216345	Zfc3h1	20.22	20.98	22.77	13.78	13.97	14.81	-0.587897	0.000957212
G10090_8520	12606	Cebpa	133.21	150.76	137.38	28.04	33.27	29.91	-2.2076	3.71e-05
G10090_17545	327951	Cyb5d1	7.96	7.08	8.34	6.24	6.71	6.49	-0.266247	0.029726
G10090_17344	666584	BC024063	0.23	0.14	0.13	0.16	0.24	0.21	0.286881	0.405167
G10090_5738	215418	Csrnp1	3.43	4.75	3.83	10.2	7.8	10.2	1.23146	0.00374036
G10090_21284	71973	Rbpms2	2.01	1.22	1.93	1.26	0.86	0.46	-1	0.0652826
G10090_11038	17181	Matn2	0.79	0.7	0.83	0.41	0.38	0.51	-0.835613	0.00347333
G10090_29661	68693	Hnrnpul2	51.42	49.82	48.02	45.07	49.74	48.98	-0.0538642	0.355933
G10090_7524	17691	Sik1	1.93	1.33	1.62	8.15	5.33	7.11	2.07699	0.00339333
G10090_20821	70316	Ndufab1	61.4	60.45	55.99	71.93	67.78	67.35	0.219469	0.0117463
G10090_31855	71653	Shtn1	24.6	29.28	26.86	37.62	42.49	41.01	0.585082	0.00242644
G10090_4842	80883	Ntng1	0	0.01	0	0.01	0	0.01	1	0.518519
G10090_33853	214952	Rhot2	14.39	15.37	15.15	11.33	13.61	12.72	-0.254004	0.029243
G10090_11922	320487	Heatr5a	16.2	20.12	20.25	9.81	12.23	11.47	-0.755445	0.00700878
G10090_19863	67374	Jam2	0.58	0.69	0.63	0.52	0.68	0.55	-0.118644	0.440885
G10090_10316	66659	Acp6	20.51	18	16.61	10.74	10.53	10.4	-0.799459	0.00241147
G10090_4145	53604	Zpbp	1.27	0.85	0.85	1.29	1.02	0.7	0.0193006	0.95471
G10090_1157	71682	Wdr27	0.01	0.07	0.04	0.06	0.06	0	0	1
G10090_8483	66396	Ccdc82	26.32	28.66	31.9	22.87	24.11	23.27	-0.306526	0.0287735
G10090_25192	74122	Tmem43	37.66	40.53	39.7	30.28	31.11	29.23	-0.37954	0.000848377
G10090_32045	28106	Mydgf	55.54	61.95	57.39	78.88	80.38	77.45	0.436755	0.000586799
G10090_33704	234852	Chmp1a	52.35	52.24	51.58	53.17	52.81	53.04	0.0260909	0.022367
G10090_14365	232791	Cnot3	31.85	29.5	28.9	18.8	21.39	21.57	-0.547254	0.00170625
G10090_12266	11364	Acadm	35.35	37.1	36.68	23.37	25.37	23.72	-0.590791	0.000113197
G10090_4035	27373	Csnk1e	36.24	33.94	32.81	12.31	11.63	11.05	-1.55749	2.97e-05
G10090_1634	100862473	LOC100862473	1.53	0.72	0.76	1.34	1.92	1.72	0.726382	0.104445
G10090_6676	20430	Cyfip1	92.64	102.44	102.11	287.75	296.18	294.13	1.56293	1.2e-06
G10090_13892	320119	Rps6kc1	8.38	6.67	7.73	9.59	10.05	9.33	0.346792	0.0188737
G10090_7211	66448	Mrpl20	61.02	66.25	60.93	92.36	81.85	77.08	0.417087	0.0122388
G10090_26946	93712	Pcdhga4	0.4	0.56	0.58	0.06	0.12	0.32	-1.62293	0.023347
G10090_26619	192678	Rassf3	25.77	30.84	29.52	11.62	10.86	11.33	-1.34907	0.000341903
G10090_24219	21950	Tnfsf9	8.03	10.49	9.63	8.18	8.26	8.86	-0.153998	0.275117
G10090_30901	239083	Ccnb1ip1	0.39	0.11	0.22	0.13	0.35	0.58	0.557995	0.500853
G10090_20149	67005	Polr3k	7.22	8.16	7.59	8.14	6.45	7.26	-0.0721176	0.541034
G10090_7168	52552	Parp8	26.82	24.65	25.43	13.74	14.32	14.22	-0.863008	6.26e-05
G10090_7807	66498	Dda1	39.87	41.09	38.78	55.42	49.23	50.43	0.373107	0.00422529
G10090_18210	67229	Prpf18	11.31	10.77	10.84	9.77	9.41	9.67	-0.190393	0.00249516
G10090_7050	58805	Mlxipl	0.02	0.02	0.05	0.07	0.11	0.05	1.35364	0.0827945
G10090_29082	224055	Rtp2	0	0.02	0	0.06	0	0	1.58496	0.561438
G10090_2864	433940	Fam222a	1.16	0.81	0.81	0.29	0.5	0.25	-1.4185	0.0143706
G10090_26778	27357	Gyg	49.26	46.44	49.41	29.11	32.46	29.91	-0.665619	0.00021532
G10090_6018	18792	Plau	22.02	26.19	26.65	5.3	6.7	6.81	-1.9927	0.000272187
G10090_33437	14791	Emg1	29.9	34.51	31.63	37.37	37.39	34.18	0.181826	0.0663793
G10090_3298	70564	Fam213a	11.3	11.46	11.75	6.21	7.88	5.87	-0.789903	0.00157785
G10090_11339	21682	Tec	23.16	23.95	23.79	9.47	10.46	10.28	-1.23076	4.01e-06
G10090_24644	12045	Bcl2a1b	123.42	168.83	144.7	499.78	437.39	460.89	1.67789	0.000139526
G10090_30783	320709	Tmem117	0.53	0.3	0.3	1.05	0.67	0.93	1.22967	0.0203045
G10090_9339	71007	D7Ertd443e	0.02	0.06	0.1	0	0.02	0.02	-2.16993	0.12417
G10090_5185	52685	Cd300lg	0.11	0.04	0.11	0.04	0.04	0.06	-0.893085	0.174631
G10090_4968	70120	Yars2	6.08	7.98	6.7	6.81	7.16	7.23	0.0302578	0.811019
G10090_9539	276829	Smtnl2	0.1	0.25	0.25	0.09	0.17	0.09	-0.777608	0.215357
G10090_9478	14940	Gzmc	0.06	0	0	0.05	0	0.05	0.736966	0.635529
G10090_26804	170638	Hpcal4	0	0.01	0	0.02	0	0	1	0.677869
G10090_4912	12453	Ccni	79.86	81.12	82.46	76.19	75.57	75.01	-0.102336	0.00252505
G10090_22457	108167339	LOC108167339	0.21	0.44	0.33	0.25	0.23	0.31	-0.310929	0.420585
G10090_31353	66477	Usmg5	175.61	153.66	147.38	230.83	196.23	192.04	0.377242	0.0338438
G10090_14470	78330	Ndufv3	126.68	107.71	110.37	107.29	106.22	95.06	-0.159995	0.164687
G10090_24424	243168	Hsd17b13	0	0.08	0	0	0.11	0	0.459432	0.836232
G10090_28109	75577	Dynap	0.35	0.17	0.09	0.04	0	0	-3.93074	0.0715997
G10090_25941	382073	Ccdc84	13.49	15.74	14.8	8.25	8.62	9	-0.767207	0.000917557
G10090_3095	232801	Lilra5	0.57	0.65	0.23	0.96	0.49	0.39	0.343653	0.582802
G10090_32657	73010	Gpr22	0	0.04	0.03	0	0.01	0.02	-1.22239	0.373901
G10090_8954	75416	Nop14	12.82	13	12.65	17.29	17.45	18.43	0.466879	0.000188643
G10090_22257	67936	Wdr55	11.59	12.73	12.96	14.64	13.31	13.07	0.137926	0.12601
G10090_29890	108167986	Gm46339	1.1	0.93	0.96	0.56	0.51	1.05	-0.496081	0.182565
G10090_14554	67433	Ccdc127	8.76	10.01	9.65	8.94	8.7	8.61	-0.114589	0.132965
G10090_5167	72284	LTO1	9.87	8.96	7.91	9.24	8.46	8.71	-0.0179152	0.865921
G10090_18486	18777	Lypla1	24.72	29.18	26.76	33.56	30.54	30.49	0.229834	0.0473452
G10090_5375	50877	Neu3	1.43	1.67	1.92	1.99	2.42	1.95	0.341339	0.0965663
G10090_912	102634078	LOC102634078	6.7	5.42	6.03	2.04	2.18	1.72	-1.61143	0.000495137
G10090_33499	258380	Olfr461	0	0	0.06	0.1	0	0	0.736966	0.748868
G10090_5516	12775	Ccr7	0.05	0.03	0	0.15	0.02	0.12	1.85798	0.170107
G10090_9404	27275	Nufip1	11.17	10.39	11.42	8.83	10.52	9.83	-0.176612	0.0944989
G10090_8843	76582	Ipo11	6.44	7.14	7.14	7.89	7.15	7.2	0.102133	0.203708
G10090_19698	12705	Cited1	0.07	0	0.07	9.64	6.76	8.8	7.49185	0.000616116
G10090_27074	100504608	Eef1akmt3	0	0.08	0	0.07	0.07	0.07	1.39232	0.179488
G10090_21577	319615	Zfp944	5.72	6.11	5.75	3.76	4.19	3.99	-0.558132	0.000439429
G10090_2709	241589	D430041D05Rik	0	0.01	0	0.01	0.01	0.01	1.58496	0.116117
G10090_1252	238331	Zdhhc22	0.08	0.04	0.04	0	0	0.03	-2.41504	0.0600481
G10090_9514	27206	Nrk	0	0	0.01	0.01	0	0	0	1
G10090_20204	68015	Trap1	38.55	38	34.94	35.29	32.97	31.26	-0.163856	0.0694823
G10090_5590	270118	Maml2	7.95	6.65	7.61	6.9	5.73	6.59	-0.208601	0.129629
G10090_2733	72479	Hsdl2	5.69	5.1	5.58	7.23	8.54	8.06	0.541725	0.00419647
G10090_5414	67399	Pdlim7	19.77	20.18	17.54	12.5	10.94	10.75	-0.749737	0.00142614
G10090_11049	216190	Appl2	49.77	45.97	48.04	22.83	22.89	22.36	-1.07856	2.23e-05
G10090_15538	628100	Fbxo39	0.12	0.09	0.09	0.03	0.06	0.11	-0.584963	0.259422
G10090_27212	70511	Eef2kmt	8.98	8.24	8.09	4.32	5.34	4.36	-0.852221	0.000959189
G10090_14169	66421	2410004B18Rik	12.07	12.41	11.48	12.1	11.37	11.47	-0.0415134	0.392422
G10090_7876	235402	Lingo1	0.3	0.29	0.37	0.27	0.5	0.15	-0.0614005	0.905727
G10090_518	224250	Cldnd1	12.22	12.75	11.51	14.37	13.94	14.31	0.224425	0.00594082
G10090_27574	14467	Nipsnap2	24.88	22.83	23.16	20.67	20.12	20.55	-0.208347	0.0084336
G10090_3295	60534	Fancg	7.02	7.62	8.25	4.39	4.93	5.36	-0.640865	0.00377397
G10090_21389	22349	Vil1	0	0.03	0.03	0.03	0.01	0	-0.584963	0.64333
G10090_18909	13058	Cybb	149.41	147.33	154.56	353.47	214.17	286.45	0.920301	0.0290162
G10090_8007	18733	Pirb	164.98	170.55	168.8	253.84	263.29	251	0.606982	2.7e-05
G10090_14857	245537	Nlgn3	0.01	0.05	0.01	0.02	0.06	0.04	0.777608	0.398208
G10090_15141	71063	Zfp597	2.29	2.9	2.74	1.61	1.92	2.02	-0.514833	0.0227692
G10090_23567	329504	Lcmt2	4.17	4.69	4.3	2.91	3.5	3.61	-0.393277	0.0173885
G10090_10196	16728	L1cam	3.05	4.09	3.46	1.63	1.39	1.64	-1.18566	0.00320698
G10090_20071	12751	Tpp1	125.03	125.56	127.59	73.7	80.15	75.67	-0.720453	1.78e-05
G10090_12714	320554	Tcp11l1	6.07	5.66	6.69	6.23	7.71	6.73	0.166265	0.228358
G10090_30836	102640594	Gm28710	0.06	0	0	0.03	0	0	-1	0.677869
G10090_1009	269702	Mphosph9	1.28	1.71	1.52	0.94	1.12	0.91	-0.602665	0.0217686
G10090_16273	68922	Dnaic1	0.18	0.27	0.08	0.13	0.04	0.08	-1.08406	0.199177
G10090_11943	231225	Tapt1	7.55	8.73	8.96	9.05	8.03	9.09	0.052202	0.607949
G10090_2050	14184	Fgfr3	0.08	0.08	0.09	0.03	0.08	0.11	-0.184425	0.693197
G10090_16174	435965	Lrp3	0.41	0.34	0.41	0.24	0.41	0.39	-0.157541	0.53168
G10090_3445	77110	Gpbp1l1	19.97	21	22.08	15.35	15.44	16.27	-0.421995	0.00139816
G10090_15178	234967	Slc36a4	7.65	8.88	9.22	11.52	13.16	13.45	0.566354	0.00577033
G10090_11997	66506	Psmg3	11.81	12.14	11.86	10.81	11.17	11.23	-0.108745	0.0065022
G10090_21641	100009600	Zglp1	0.43	0.11	0.11	0.19	0.1	0.05	-0.934905	0.416946
G10090_25544	434436	Lsmem2	0.13	0.22	0.13	0.08	0.12	0.04	-1	0.102135
G10090_22769	216551	Lgalsl	1.38	0.83	1.01	0.91	0.98	0.93	-0.191366	0.459877
G10090_25788	97064	Wwtr1	1.54	1.76	1.59	1.13	1.04	1.18	-0.545673	0.00278268
G10090_14160	269610	Chd5	0.07	0.12	0.11	0.06	0.1	0.04	-0.584963	0.226325
G10090_23601	269529	Fbxo10	2.74	2.02	2.26	0.9	1.31	1.15	-1.06301	0.00737889
G10090_2267	231866	Zfp12	4.97	5.65	5.29	2.84	2.93	3.02	-0.855999	0.00030706
G10090_31745	329384	Ptrh1	6.43	5.93	5.61	6.23	6.96	6.25	0.113438	0.221274
G10090_1258	226525	Rasal2	1.32	1.14	1.02	2.73	2.21	2.47	1.09039	0.0016518
G10090_12312	574418	Serinc4	0.61	0.58	0.77	0.44	0.12	0.37	-1.07555	0.0391025
G10090_13702	237422	Ric8b	4.59	4.39	4.16	3.22	3.15	3.13	-0.467966	0.000674378
G10090_3446	675812	Zfp605	2.47	2.9	2.83	1.55	1.58	1.48	-0.830857	0.000932348
G10090_71	17183	Matn4	0.09	0	0.15	0.1	0.2	0.06	0.584963	0.543238
G10090_9691	231214	Cc2d2a	0.72	0.47	0.59	0.25	0.48	0.44	-0.605369	0.114939
G10090_12318	240614	Ranbp6	3.29	3.66	3.72	2.26	2.03	2.09	-0.741932	0.000694835
G10090_8014	19106	Eif2ak2	13.88	11.38	13.55	27.01	33.89	30.82	1.24081	0.0011797
G10090_15569	17991	Ndufa2	94.97	85.59	84.55	73.07	68.89	71.9	-0.309924	0.00848549
G10090_24758	16529	Kcnk5	0.37	0.14	0.17	0.65	0.48	0.57	1.32193	0.0176251
G10090_6297	229707	Strip1	18.37	17.35	17.92	21.23	20.45	19.83	0.197512	0.00636324
G10090_3326	109032	Sp110	52.35	40.08	44.7	41.61	52.38	41.84	-0.0137421	0.935638
G10090_17679	194237	Rimkla	0	0	0.01	0	0.02	0	1	0.677869
G10090_19719	19414	Rasa3	40.72	39.43	38.9	12.31	16.24	14.67	-1.4618	3.68e-05
G10090_29297	108167806	Gm46221	2.53	0.97	1.6	0.66	0.37	0.67	-1.58496	0.0708764
G10090_13433	67580	Lrrc18	0	0.02	0.15	0	0	0.02	-3.08746	0.351829
G10090_5895	19698	Relb	26.2	24.42	25.14	37.96	32.93	34.06	0.470194	0.00377222
G10090_7115	230761	Zfp362	18.75	19.04	18.86	12.22	11.84	12.81	-0.619629	2.36e-05
G10090_9456	11639	Ak4	0.69	0.63	0.61	1.48	0.97	1.22	0.927179	0.017723
G10090_16382	66290	Atp6v1g1	175.77	180.23	171.67	177.28	179.99	180.81	0.0281847	0.266904
G10090_13387	105722	Ano6	38.51	40.84	41.64	29.07	27.5	28.53	-0.507657	0.000333108
G10090_13877	13822	Epb41l2	44.49	49.09	44.99	32.46	33.79	36.32	-0.434006	0.00288479
G10090_5385	102124	Enkd1	6.7	6.02	4.89	2.24	2.46	3.13	-1.16931	0.00529918
G10090_16032	435921	Clec2f	0.35	0.28	0.53	0.54	0.22	0.23	-0.228624	0.682591
G10090_19377	100188919	Gm45915	0.2	0.34	0.28	0.02	0.07	0.16	-1.7137	0.0300347
G10090_7432	68421	Lmbrd1	17.14	17.7	18	19.7	19.72	19.56	0.158595	0.00134683
G10090_5673	68202	Ndufa5	49.43	46.86	38.84	39.98	42.79	40.41	-0.13358	0.29475
G10090_9030	100041273	Ndufb4c	25.04	33.22	28.75	21.53	22.06	25.17	-0.339612	0.0812202
G10090_12824	68614	Letmd1	24.64	26.11	27.47	19.71	20.4	20.45	-0.369172	0.00229511
G10090_30367	104479	Ccdc117	5.93	7.11	7.62	5.01	4.54	5.42	-0.464766	0.027817
G10090_10149	14367	Fzd5	2.2	2.23	2.36	4.52	3.2	4.25	0.81794	0.0130841
G10090_78	58235	Nectin1	0.71	1.07	1.03	0.3	0.38	0.56	-1.18023	0.0189758
G10090_20623	15013	H2-Q2	0	0.05	0.05	0	0	0.03	-1.73697	0.296181
G10090_2615	27218	Slamf1	0.09	0.18	0.02	0.81	0.58	0.69	2.84246	0.00180686
G10090_18167	101513	Mob2	20.15	21.18	19.3	10.12	11.15	11.47	-0.888978	0.000165018
G10090_2566	243634	Ano2	0.01	0	0	0.04	0	0	2	0.507158
G10090_5961	74041	Ddias	1.89	1.91	2.23	2.91	3.76	3.39	0.7384	0.00758167
G10090_29843	75608	Chmp4b	150.17	145.01	136.35	172.39	182.6	171.77	0.287685	0.00403501
G10090_14743	20667	Sox12	0.73	0.43	0.6	0.18	0.22	0.23	-1.48215	0.0129399
G10090_5825	109294	Prex2	0.04	0.07	0.03	0	0.01	0.05	-1.22239	0.241982
G10090_8798	80987	Nckipsd	17.26	17.57	17.6	8.42	9.25	8.68	-0.99259	5.39e-06
G10090_73	414758	Zfp950	11.85	9.99	11.49	5.47	5.82	6.32	-0.920426	0.00107822
G10090_31865	20524	Slc25a17	17.03	19.39	17.58	17.58	14.94	16.05	-0.152894	0.158581
G10090_5777	16407	Itgae	0.04	0.06	0.12	0.04	0.06	0	-1.1375	0.250815
G10090_22637	381484	Gm5150	4.42	5.87	4.08	59.41	101.69	74.44	4.03484	0.00399822
G10090_10462	216274	Cep290	1.24	1.4	1.58	2.06	2.91	2.25	0.774756	0.0222061
G10090_22441	73389	Hbp1	41.01	42.06	41.38	28.83	27.55	28.21	-0.557007	1.02e-05
G10090_4758	209630	Frmd4a	18.65	16.65	18.36	15.66	17.19	17.51	-0.0915688	0.263239
G10090_23748	70054	Ccdc89	0.16	0.07	0.16	0.08	0.08	0.02	-1.11548	0.12417
G10090_1462	269695	Rnft2	0.6	0.55	0.7	0.43	0.46	0.58	-0.331709	0.117217
G10090_33407	21856	Timm44	25.64	23.44	22.16	18.94	20.57	19.12	-0.281048	0.0210538
G10090_29153	103149	Upb1	0.02	0.03	0	0.03	0	0.03	0.263034	0.814902
G10090_12140	215456	Gpat2	0.02	0	0	0	0.02	0.04	1.58496	0.373901
G10090_15168	280411	Lix1l	10	10.64	9.58	6.29	6.88	6.35	-0.630551	0.000587157
G10090_26442	18601	Padi3	0.03	0.03	0.02	0.02	0.06	0.03	0.459432	0.467605
G10090_24002	70127	Dpf3	0.11	0	0	0.01	0	0.03	-1.45943	0.569596
G10090_25367	102614	Rpp25	0.12	0.12	0.08	0.07	0.07	0.18	0	1
G10090_14578	12797	Cnn1	10.13	6.41	8.76	2.34	2.83	2.31	-1.75803	0.00567774
G10090_15648	75678	Ippk	2.73	2.83	2.81	2.47	2.77	2.73	-0.0706479	0.248821
G10090_3432	330627	Trim66	0.09	0.09	0.11	0.11	0.14	0.07	0.142019	0.663804
G10090_20362	216643	Gabrp	0	0.02	0.02	0	0	0.05	0.321928	0.86172
G10090_20739	69556	Bod1	10.48	11.21	10.11	7.65	8.32	7.83	-0.418065	0.00217479
G10090_22253	58231	Stk4	31.15	30.76	32.35	28.6	29.29	29.36	-0.111491	0.0120971
G10090_2749	332175	Zdhhc23	1.16	1.06	1.39	0.38	0.69	0.62	-1.09498	0.00914552
G10090_9366	51792	Ppp2r1a	106.23	106.97	101.6	105.08	94.42	97.71	-0.0829529	0.175994
G10090_4461	75454	Phpt1	23.11	18.89	22.95	14.66	11.85	12.8	-0.724433	0.00603332
G10090_4358	15165	Hcn1	0.01	0.01	0.02	0.02	0.17	0.12	2.9542	0.111551
G10090_19928	227731	Slc25a25	6.5	8.84	7.88	8.55	7.63	8.64	0.0961351	0.517283
G10090_3816	74685	Lrrc74b	0.02	0.05	0.07	0.04	0.07	0.04	0.0995357	0.859308
G10090_33450	241732	Tspyl3	2.9	2.6	2.78	7.07	7.28	8.09	1.43837	0.000127502
G10090_26293	210529	Mettl14	8.71	8.37	8.16	8.35	8.41	8.17	-0.017829	0.588094
G10090_10476	237360	Adamts14	0.42	0.25	0.37	0.33	0.33	0.31	-0.100527	0.670342
G10090_6547	234663	Dync1li2	20.33	20.51	21.27	20.5	19.57	21.05	-0.023181	0.559554
G10090_804	100683	Trrap	12.77	11.71	12.8	10.67	14.42	13.53	0.0509463	0.725729
G10090_22143	18858	Pmp22	153.49	172.01	164.23	26.93	35.22	29.66	-2.41526	2.31e-05
G10090_11552	80733	Car15	0.59	0.38	0.8	0.22	0.04	0.25	-1.79518	0.03814
G10090_12769	56350	Arl3	22.87	20.2	18.74	21.45	24.32	22.26	0.138331	0.233983
G10090_26302	16414	Itgb2	239.26	284.8	265.99	514.34	537.88	524.5	0.996911	6.07e-05
G10090_1772	12805	Cntn1	0.05	0	0.04	0.05	0.12	0.1	1.58496	0.0808001
G10090_10062	19092	Prkg2	0.62	0.74	0.61	0.14	0.27	0.22	-1.64477	0.00137309
G10090_16471	218121	Mboat1	1.36	1.54	1.36	0.66	0.92	0.75	-0.870523	0.00268264
G10090_22379	12328	Caml	26.12	23.93	27.16	24.55	23.32	22.31	-0.137728	0.111541
G10090_30326	50505	Ercc4	5.66	5.57	5.67	3.4	4.54	3.85	-0.51946	0.00691199
G10090_11165	13809	Enpep	0.09	0.02	0.06	0.08	0.14	0.06	0.719892	0.308398
G10090_9857	56428	Mtch2	50.13	50.41	47.68	50.35	48.94	51.7	0.0267129	0.476827
G10090_31793	20201	S100a8	10.49	2.51	10.58	12.52	13.21	11.95	0.676235	0.15668
G10090_7882	73729	Zfp383	1.46	1.36	1.44	0.69	0.66	0.52	-1.18782	0.00019392
G10090_9707	30054	Rnf17	0.09	0.3	0.18	0.17	0.27	0.12	-0.0255351	0.966738
G10090_26189	20371	Foxp3	0.1	0.12	0.14	0	0.04	0.03	-2.36257	0.00439466
G10090_6217	18968	Pola1	4.28	4.6	4.49	2.01	2.5	2.19	-0.996766	0.00020257
G10090_12063	15551	Htr1b	0.14	0.65	0.38	0.17	0.29	0.3	-0.622437	0.422532
G10090_32197	13521	Slc26a2	4.62	5.63	5.83	7.15	8.83	9.46	0.661831	0.0164456
G10090_27308	384059	Tlr12	0	0.02	0	0.01	0.03	0.01	1.32193	0.348641
G10090_317	110749	Chaf1b	10.97	10.77	9.77	3.53	8.67	5.33	-0.845984	0.039757
G10090_26994	28088	Rtcb	51.96	49.18	46.41	42.74	43.41	43.75	-0.183802	0.0225414
G10090_28750	66926	Trmt6	9.75	10.31	9.56	10.26	9.45	10.02	0.00534782	0.916681
G10090_12386	17076	Ly75	0.82	0.42	0.53	0.36	0.37	0.48	-0.548742	0.210663
G10090_5207	52040	Ppp1r10	20.85	20.3	19.68	13.32	14.53	14.66	-0.516981	0.0003594
G10090_326	237336	Tbpl1	13	14.31	13.47	13.29	13.61	12.86	-0.036544	0.483253
G10090_13953	216971	Fam222b	9.4	9.23	9.61	16.52	16.75	17.33	0.841397	9.49e-06
G10090_11881	69537	Dnase1l1	84.22	98.26	89.89	44.45	39.56	39.49	-1.14106	0.000350954
G10090_21156	19091	Prkg1	0.81	0.97	0.9	0.22	0.35	0.31	-1.60666	0.000568738
G10090_5456	76954	St5	1.37	1.11	1.27	1.44	1.5	1.88	0.362143	0.0858314
G10090_4315	14087	Fanca	3.24	3.67	3.91	1.06	1.77	1.71	-1.25294	0.00222251
G10090_12983	234388	Ccdc124	71.94	67.05	66.15	51.87	55.64	51.33	-0.369035	0.00237507
G10090_5915	70297	Gcc2	6.37	6.4	6.76	5.2	6.12	5.88	-0.183283	0.06224
G10090_7647	67952	Tomm20	20.49	20.39	21.2	22.04	19.94	20.68	0.0134162	0.785936
G10090_2270	11991	Hnrnpd	18.1	18.23	17.94	15.73	14.38	15.17	-0.261281	0.00170557
G10090_2151	16886	Limk2	8.68	9.36	9.4	4.79	5.3	5.18	-0.84558	0.000131554
G10090_15357	399566	Btbd6	6.7	8.76	8.2	3.79	3.26	3.36	-1.18448	0.00225975
G10090_8344	53978	Lpar2	0.77	0.8	0.6	0.37	0.58	0.49	-0.591626	0.0490453
G10090_3706	108153	Adamts7	0.3	0.19	0.14	0.41	0.51	0.55	1.22239	0.0112837
G10090_1191	50996	Pdcd7	6.62	7.29	7.38	4.56	5.33	5.14	-0.502331	0.0033217
G10090_7225	70454	Cenpl	3.32	3.65	3.87	2.54	2.25	2.32	-0.608443	0.00240867
G10090_1107	16905	Lmna	76.88	85.74	83.39	65.87	68.08	68.02	-0.284576	0.00591592
G10090_22391	404710	Iqgap3	8.33	8.19	8.49	3.13	3.79	3.44	-1.27148	2e-05
G10090_5043	106707	Rpusd1	9.86	9.77	9.7	8.9	10.13	10	-0.0148325	0.811636
G10090_13786	23986	Eci2	18.54	17.05	15.62	16.67	16.63	17.79	-0.00338462	0.967572
G10090_33588	66765	4933411K16Rik	0.19	0.08	0.19	0.03	0.07	0.03	-1.82312	0.0478583
G10090_5998	19260	Ptpn22	9.01	9.87	10.08	9.56	11.33	11.32	0.153447	0.182885
G10090_3931	67515	Ttc33	9.69	11.32	11.62	8.98	10	8.29	-0.258884	0.0834272
G10090_11147	654470	Tctn1	4.94	4.43	4.78	3.93	4.16	4.06	-0.219846	0.01549
G10090_11153	74720	Tmem114	0.04	0.04	0.04	0	0	0.07	-0.777608	0.514519
G10090_3078	11519	Add2	0.03	0.05	0.01	0	0	0.01	-3.16993	0.0907332
G10090_4588	110058	Syt17	0.13	0.07	0.09	0.04	0.09	0.04	-0.770518	0.174631
G10090_2457	319387	Adgrl3	0.01	0.07	0.08	0.02	0.02	0.01	-1.67807	0.172594
G10090_8000	237758	Zfp454	0.11	0.05	0	0.02	0.02	0.15	0.247928	0.861458
G10090_20286	100038909	Gm14548	1.76	2.09	1.87	2.55	3.12	2.64	0.538833	0.0128599
G10090_17398	326619	Hist1h4a	0	0.26	0.16	0	0.14	0.27	-0.0347654	0.977001
G10090_27614	69071	Tmem97	17.59	20.41	16.84	22.3	21.1	19.61	0.200352	0.111254
G10090_30583	72123	Ccdc71l	18.26	24.85	22.1	21.55	20.34	19.97	-0.0760864	0.601064
G10090_10296	20224	Sar1a	30.24	31.79	31.27	32.29	30.88	32.09	0.0299935	0.360735
G10090_8450	671650	Gm20783	0.04	0.02	0.02	0	0.01	0.02	-1.41504	0.131778
G10090_5790	18744	Pja1	15.85	15.4	14.52	14.26	13.7	14.03	-0.124357	0.0407993
G10090_6654	28193	Reep3	21.9	24.42	24.01	20.46	18.65	21.75	-0.208646	0.0569194
G10090_25302	14863	Gstm2	6.11	7.07	7.29	5.1	4.77	4.87	-0.473775	0.00702965
G10090_26335	241877	Slc10a5	0.01	0.01	0	0.01	0.01	0	0	1
G10090_4538	21750	Terf2	16.33	15.54	15.71	9.65	9.52	10.09	-0.701426	3.24e-05
G10090_4788	214254	Nudt15	1.42	1.29	0.97	1.76	1.33	1.37	0.277338	0.246191
G10090_646	108138	Xrcc4	5.07	4.55	5.39	6.78	4.72	5.05	0.140907	0.494754
G10090_7095	22030	Traf2	9.61	7.86	9.11	13.55	13.89	13.72	0.630902	0.000782975
G10090_6320	16468	Jarid2	7.23	7.12	7.02	4.19	3.81	3.99	-0.833755	1.54e-05
G10090_5086	11832	Aqp7	0.12	0.14	0.15	0.11	0.17	0.21	0.257158	0.429463
G10090_27664	11699	Ambp	0.09	0	0.04	0.19	0.15	0	1.38702	0.33164
G10090_700	213989	Tmem82	1.1	1.33	1.32	0.71	1.01	1.04	-0.442222	0.0632335
G10090_27650	140557	Smc1b	0	0.01	0	0.24	0.32	0.26	6.35755	0.000371304
G10090_26414	69576	Smco1	0.98	1.1	1.79	0.37	1.05	1.15	-0.590565	0.285469
G10090_8800	16924	Lnx1	0.05	0.02	0.04	0.16	0.1	0.03	1.39855	0.194929
G10090_5966	223664	Lrrc14	10.85	11.93	11.16	9.67	9.56	10.85	-0.174182	0.069688
G10090_31364	211228	Lrrc25	250.37	221.66	221.14	314.78	321.71	309.66	0.44886	0.00119879
G10090_7852	73324	Clhc1	0.03	0.07	0.23	0.02	0	0.05	-2.23704	0.239719
G10090_10613	668303	Kif26a	0.04	0	0	0.01	0.01	0.01	-0.415037	0.814902
G10090_19203	18105	Nqo2	10.63	11	10.79	10.67	12.05	10.98	0.0558645	0.378771
G10090_31980	229323	Gpr171	1.06	0.77	0.72	0.13	0.4	0.15	-1.90689	0.010427
G10090_33317	15312	Hmgn1	67.75	67.98	65.55	28.86	32.79	31.2	-1.11623	1.26e-05
G10090_16056	52377	Rcn3	19.95	15.54	17.05	12.91	17.82	15.85	-0.173706	0.360591
G10090_29361	69524	Esam	0.11	0.08	0.17	0.28	0.15	0.23	0.874469	0.0963411
G10090_12155	102414	Clk3	41.51	40.35	37.49	44.13	38.87	42.54	0.0729485	0.352482
G10090_24149	83679	Pde4dip	5.74	6	5.81	5.68	6.52	6.99	0.128884	0.234574
G10090_30393	629016	Zfp953	1.73	2.29	2.09	1.33	1.25	1.31	-0.651402	0.0110858
G10090_8111	22217	Usp12	16.68	18.55	18.89	20.76	20.63	21.41	0.214603	0.016492
G10090_32443	27096	Trappc3	58.05	57.16	52.36	54.65	54.33	53.64	-0.0432592	0.409297
G10090_4442	74043	Pex26	2.7	2.7	2.74	1.07	1.63	1.77	-0.864754	0.00465397
G10090_29854	30932	Zfp330	13.51	14.79	14.28	17.8	16.8	17.54	0.292215	0.00262315
G10090_21979	239368	Erich5	0.02	0	0	0	0.02	0	0	1
G10090_9046	20271	Scn5a	0.01	0.02	0.01	0.03	0	0.01	0	1
G10090_29678	69815	Krtcap3	1.22	1.52	0.93	1.09	0.55	0.56	-0.738277	0.117874
G10090_7861	230459	Cyp2j13	0.04	0.02	0.05	0.01	0.01	0	-2.45943	0.0334717
G10090_10366	13358	Slc25a1	52.71	51.96	50.2	53.2	49.68	52.7	0.00659891	0.867169
G10090_10077	14156	Fen1	22.22	24.45	21.65	10.99	13.31	13.11	-0.868884	0.00080735
G10090_6056	50997	Mpp2	0.32	0.39	0.28	0.35	0.35	0.24	-0.0747678	0.749709
G10090_7199	211949	Spsb4	0.42	0.56	0.31	0.08	0.15	0.15	-1.7633	0.0162566
G10090_26893	55989	Nop58	21.48	21.68	21.12	27.63	24.24	24.24	0.243716	0.0259699
G10090_7744	231532	Arhgap24	6.53	7.71	7.24	2.59	3.7	2.48	-1.29235	0.00122669
G10090_11431	244668	Sipa1l2	13.14	13.63	14.65	12.41	14.44	13.95	-0.0217584	0.798157
G10090_20676	100041677	Zfp984	11.35	11.02	11.72	9.31	10.74	9.9	-0.186793	0.0403394
G10090_21867	70134	2210011C24Rik	1.52	0.36	0.74	0.05	0.22	0.06	-2.98903	0.0919191
G10090_16018	329910	Acot11	1.96	2.63	2.45	3.8	4.69	4.47	0.880418	0.00411845
G10090_9246	23938	Map2k5	12.39	14.36	13.81	8.18	9.03	9.54	-0.600519	0.00289239
G10090_23975	110168	Gpr18	3.12	2.07	2.71	28.16	20.5	22.84	3.17802	0.000752998
G10090_18761	269060	Dagla	1.17	1.6	1.55	1.25	1.21	1.17	-0.251062	0.170229
G10090_10132	69269	Scnm1	35.89	29.92	34.55	18.77	20.25	17.98	-0.816151	0.00169054
G10090_3119	73332	Ccdc30	0.04	0.02	0.08	0	0.02	0	-2.80735	0.101192
G10090_25238	209387	Trim30d	6.88	8.99	7.82	15.65	30.5	24.03	1.56678	0.0233918
G10090_29169	69551	2310022B05Rik	11.12	8.13	9.9	4.63	6.69	5.61	-0.783914	0.0179796
G10090_18455	68169	Ndnf	0.33	0.3	0.32	0.32	0.23	0.17	-0.399931	0.159815
G10090_20960	24068	Sra1	37.27	34.74	37.15	39.83	35.2	36.46	0.03047	0.654552
G10090_25144	14186	Fgfr4	0.02	0	0	0	0.02	0.02	1	0.518519
G10090_5819	16180	Il1rap	2.12	2.51	2.57	4.04	3.63	4.78	0.790077	0.00867237
G10090_1706	110213	Tmbim6	312.4	320.46	313.78	413.47	400.66	402.84	0.362406	4.27e-05
G10090_3082	217615	217615	55.85	58.17	57.26	47.82	47.77	47.38	-0.260644	0.000164686
G10090_10050	109905	Rap1a	44.8	47.33	46.17	50.93	45.68	46.32	0.0475076	0.441452
G10090_5984	72947	Phykpl	2.57	2.92	2.78	1.93	2.02	1.64	-0.565039	0.0043159
G10090_11043	53598	Dctn3	45.78	43.38	41.3	50.77	46.58	44.45	0.12025	0.170192
G10090_4245	16400	Itga3	0.88	0.75	0.79	0.36	0.24	0.42	-1.24644	0.00204045
G10090_14407	30963	Hacd1	6.65	6.43	6.88	7.69	6.68	6.06	0.0335775	0.7663
G10090_5012	56436	Adrm1	61.83	64.46	57.54	83.7	78.97	82.4	0.414822	0.00115379
G10090_6882	66531	Cmc2	6.55	5.45	5.98	3.97	3.28	3.59	-0.730028	0.00315986
G10090_781	18191	Nrxn3	0.01	0	0	0	0.01	0	0	1
G10090_27346	666532	Zfp991	25.45	23.78	25.95	35	32.44	34.86	0.444385	0.00103266
G10090_26799	109652	Acy1	2.56	1.91	2.33	0.86	0.93	0.77	-1.40939	0.00195517
G10090_19873	432964	K230010J24Rik	0.03	0.03	0	0	0.08	0.08	1.41504	0.306809
G10090_14945	240087	Mdc1	10.38	9.48	9.85	6.83	8.47	7.87	-0.358691	0.0161931
G10090_12669	50758	Fbxl17	3.63	3.76	4.05	2.43	2.74	2.46	-0.584332	0.0013193
G10090_11792	107702	Rnh1	113.64	128.36	117.66	93.82	90.31	91.61	-0.383325	0.00343839
G10090_1224	105446	Gmpr2	38.12	39.4	37.29	38.7	34.2	38.87	-0.0387153	0.571815
G10090_17592	214944	Mob3b	1.14	1.44	1.58	0.27	0.26	0.22	-2.47162	0.000961942
G10090_386	242083	Ppm1l	0.56	0.79	0.72	0.34	0.39	0.45	-0.810844	0.0168358
G10090_5898	69487	Ndufaf5	5.85	4.42	5.57	7.89	7.99	8.32	0.611435	0.00364169
G10090_18100	64058	Perp	0.28	0.17	0.45	0.1	0.1	0.18	-1.24393	0.113167
G10090_12391	67509	Saysd1	7.66	7.8	8.59	6.52	5.09	5.3	-0.50816	0.0110119
G10090_25664	170930	Sumo2	176.69	189.42	185.27	182.39	167.96	172.54	-0.0765395	0.169391
G10090_21092	17954	Nap1l2	0.22	0.26	0.28	1	1.15	1.11	2.1008	6.56e-05
G10090_20986	30785	Cttnbp2	0.03	0	0.01	0.06	0.03	0.05	1.80735	0.0556545
G10090_15679	56077	Dgke	2.12	2.14	2.15	2.24	2.9	2.67	0.284998	0.0735378
G10090_11715	20557	Slfn3	3.51	2.84	3.72	4.05	5.69	4.76	0.525989	0.053279
G10090_33984	66229	Rpl7l1	34.51	33.69	33.27	35.17	36.21	34.13	0.0563265	0.127604
G10090_5675	239170	Fam160b2	9.39	9.6	8.82	5.07	6.37	6.42	-0.638872	0.00267155
G10090_25295	66849	Ppp1r2	15.36	18.23	18.22	21.15	19.41	20.01	0.225373	0.0542775
G10090_5267	11877	Arvcf	0.94	0.98	1.03	0.53	0.53	0.4	-1.01475	0.000601793
G10090_8011	210808	Lacc1	17.6	30.3	25.27	37.02	65.6	52.4	1.08313	0.0393181
G10090_13171	654309	Nrp	1	1.6	1.49	1.21	1.05	1.18	-0.249692	0.319665
G10090_10526	103967	Dnm3	0.08	0.08	0.08	0.17	0.21	0.19	1.24793	0.000677968
G10090_17611	20544	Slc9a1	28.83	27.75	26.79	18.26	17.68	17.88	-0.631386	8.79e-05
G10090_22407	21908	Tlx1	0	0.05	0	0	0.02	0	-1.32193	0.607168
G10090_12172	66152	Uqcr10	152.11	143.72	140.62	130.76	148.26	127.3	-0.1032	0.242999
G10090_12553	235435	Lctl	0.05	0.03	0.03	0.07	0.02	0.02	3.2e-16	1
G10090_207	11670	Aldh3a1	0.4	0.59	0.51	1.41	1.05	0.97	1.19325	0.0116598
G10090_6315	13855	Epn2	0.88	0.93	0.97	1.3	1.05	1.22	0.360839	0.0280809
G10090_6704	14775	Gpx1	273.34	310.08	292.96	276.47	272.06	260.18	-0.115934	0.125537
G10090_11764	16950	Loxl3	16.45	11.63	12.93	7.88	8.76	8.13	-0.727382	0.02085
G10090_14052	71770	Ap2b1	40.15	40.89	43.02	62.64	63.85	65.43	0.629467	4.36e-05
G10090_19755	171504	Apobr	50.79	48.63	48.97	43.15	41.34	43.03	-0.21867	0.00144253
G10090_9960	22151	Tubb2a	72.89	67.72	69.89	153.46	138.57	140.8	1.03998	0.000108981
G10090_33345	54132	Pdlim1	7.95	4.71	4.57	2.11	3.15	2.44	-1.16199	0.0502195
G10090_709	76580	Mib2	26.12	23.6	21.63	10.17	9.28	10.65	-1.24515	0.000538566
G10090_33771	56273	Pex14	21.65	20.34	19.02	18.21	17.91	18.07	-0.171019	0.0409414
G10090_14455	66658	Ccdc51	2.98	2.84	2.46	2.18	1.94	2.12	-0.408085	0.0165339
G10090_16197	12780	Abcc2	0.03	0.01	0.01	0.01	0	0	-2.32193	0.148148
G10090_2252	68634	Tm2d3	30.07	28.76	27.72	20.34	18.18	17.89	-0.617583	0.000617349
G10090_1397	13542	Dvl1	19.94	20.59	20.63	15.42	14.31	14.09	-0.480999	0.000247868
G10090_3631	71978	Ppp2r2a	19.22	20.66	20.61	32.56	30.2	31.1	0.633814	0.000182697
G10090_28012	14194	Fh1	43.99	37.48	40.24	26.27	23.77	24	-0.717071	0.00148782
G10090_2861	72244	1600014C10Rik	8.67	8.01	8.9	7.34	9.14	8.35	-0.042932	0.691235
G10090_7084	57913	Pidd1	4.66	4.36	4.68	2.91	2.94	2.43	-0.726473	0.000754178
G10090_24844	73340	Nptxr	1.77	1.82	1.54	0.27	0.57	0.62	-1.81299	0.000924678
G10090_9162	12522	Cd83	20.41	26.86	22.5	7.11	8.59	7.48	-1.58973	0.00135027
G10090_18249	69700	Col22a1	0.01	0.02	0.01	0	0.04	0.04	1	0.386912
G10090_28034	67141	Fbxo5	8.47	9.11	10.81	2.45	2.91	2.84	-1.79169	0.000701463
G10090_16970	72350	Zc2hc1c	0.17	0.18	0.22	0.3	0.17	0.22	0.275634	0.382663
G10090_8531	107607	Nod1	6.89	5.19	6.27	8.05	9.05	8.97	0.506611	0.0121386
G10090_612	71834	Zbtb43	4.55	5.08	4.46	3.28	3.84	3.8	-0.367699	0.0161918
G10090_2878	231474	Paqr3	1.37	1.33	1.47	1.56	2.23	2.14	0.507985	0.0518531
G10090_18702	12703	Socs1	2.37	2.06	2.22	13.92	13.59	13.96	2.64064	1.56e-07
G10090_15950	21872	Tjp1	0.77	0.75	0.95	0.6	0.97	0.75	-0.0903862	0.709282
G10090_27409	66201	Vta1	24.68	24.92	24.79	39.98	40.72	39.89	0.69693	5.82e-07
G10090_30360	66354	Snw1	36.32	32.3	34.54	34.99	37.83	36.62	0.0852565	0.215667
G10090_8097	74199	Vit	0.17	0.18	0.1	0.15	0.02	0.05	-1.03242	0.175757
G10090_13605	276950	Slfn8	21.41	14.45	17.97	27.84	29.92	28.47	0.679779	0.0067948
G10090_14761	18173	Slc11a1	143.05	153.46	142.36	449.93	465.29	445.31	1.6323	1.64e-06
G10090_13771	218613	Mier3	2.34	2.83	2.69	2.56	2.94	2.73	0.0663631	0.536253
G10090_1922	239546	Zfp647	0.74	0.94	0.99	0.19	0.41	0.26	-1.63443	0.00383553
G10090_9222	210710	Gab3	8.75	7.35	7.57	5.26	6.8	5.44	-0.435705	0.0343857
G10090_9688	67178	Zmat5	34.58	30.85	28.49	19.59	19.7	19.11	-0.685464	0.00266382
G10090_28362	108168959	LOC108168959	0.58	0.58	0.54	0.16	0.33	0.26	-1.18057	0.00344768
G10090_17499	68760	Synpo2l	0.01	0.03	0.01	0.05	0.04	0.01	1	0.291974
G10090_12771	18166	Npy1r	0.08	0.12	0.22	0.12	0.21	0.06	-0.106915	0.876283
G10090_28516	67160	Eef1g	232.73	213.32	208.79	264.87	230.4	241.08	0.169249	0.0965008
G10090_1681	53975	Ddx20	5.79	6.4	6.12	6.07	5.87	5.02	-0.110496	0.287386
G10090_16823	59038	Pxmp4	10.96	9.55	9.87	6.99	7.42	6.57	-0.534107	0.00312419
G10090_18736	66549	Aggf1	13.59	15.67	14.89	12.2	12.11	13.34	-0.229764	0.0402978
G10090_15304	22027	Hsp90b1	246.94	260.13	253.32	315.8	277.56	296.23	0.226401	0.0210605
G10090_3714	12912	Creb1	10.05	10.94	11.32	7.9	8.07	8.38	-0.408059	0.00272305
G10090_29255	241944	D3Ertd254e	1.96	1.98	2.1	1.6	1.68	1.67	-0.28712	0.00196913
G10090_16373	217379	Ubxn2a	5.01	5.9	6.21	5.15	5.82	4.87	-0.11211	0.403278
G10090_833	230971	Megf6	0.06	0.04	0.06	0.05	0.07	0.07	0.247928	0.348641
G10090_19678	252875	Mios	3.15	3.7	3.48	2.86	3.21	2.85	-0.211725	0.0773953
G10090_6537	21987	Tpd52l1	0.35	0.23	0.16	0.17	0.17	0.22	-0.402098	0.358812
G10090_18209	72469	Plcd3	0.51	0.53	0.44	0.26	0.38	0.44	-0.454566	0.0886642
G10090_13038	108167476	Gm46008	0.15	0.19	0.19	0.08	0.27	0.23	0.130061	0.792769
G10090_10535	71710	Lrrcc1	6.17	6.56	6.69	4.32	5.12	4.71	-0.456741	0.00324497
G10090_2178	12561	Cdh4	0	0	0.01	0.04	0.01	0.04	3.16993	0.0646769
G10090_11122	328780	Prss34	0.06	0	0.06	0	0.04	0	-1.58496	0.32946
G10090_17290	72542	Pgam5	12.61	13.61	13.93	17.41	16.59	16.72	0.337155	0.00172135
G10090_1045	76792	2410131K14Rik	3.92	3.92	4.37	4.74	4.74	4.93	0.239007	0.0107904
G10090_1560	320806	Gfm2	9.46	9.7	9.95	8.38	8.33	8.5	-0.207519	0.000979937
G10090_2881	193452	Zfp184	0.1	0.08	0.04	0.02	0	0.02	-2.45943	0.0334717
G10090_13510	100043772	Zfp850	0.79	0.87	0.93	0.56	0.77	0.68	-0.365757	0.0573058
G10090_26614	234582	Ccdc102a	1.32	0.93	1.22	0.53	1.08	0.68	-0.599588	0.122739
G10090_11668	12477	Ctla4	0.03	0	0	0	0.02	0	-0.584963	0.795255
G10090_25431	74116	Pi16	0.12	0.14	0.12	0.27	0.06	0.11	0.211504	0.769177
G10090_27558	56752	Aldh9a1	46.58	46.97	44.47	15.86	17.32	16.92	-1.46199	5.08e-06
G10090_9622	212198	Wdr25	1.46	1.55	1.86	1.45	1.59	1.51	-0.0980552	0.450733
G10090_27428	223732	Rtl6	0.33	0.58	0.51	0.72	1.13	1.06	1.03513	0.0277565
G10090_30672	67755	Ddx47	34.91	37.51	36.34	29.65	33.01	31.41	-0.209341	0.016276
G10090_5857	74407	Ttc25	0.12	0.05	0.03	0.09	0.02	0.14	0.321928	0.725398
G10090_31394	233280	Nipa1	3.82	3.83	3.53	6.56	6.21	6.93	0.817275	0.00024709
G10090_17328	105245383	Gm40848	0.75	0.91	0.5	0.36	0.47	0.43	-0.777608	0.0721364
G10090_32966	108167479	Thap8p	0.12	0	0	0.11	0	0.06	0.5025	0.760651
G10090_32380	109169	Igip	8.84	6.98	7.46	3.32	2.51	2.75	-1.44004	0.00127957
G10090_24527	71436	Flrt3	0.29	0.22	0.24	0.22	0.35	0.27	0.163499	0.525673
G10090_23096	233315	Mtmr10	8.6	9.29	9.81	6.37	5.86	6.35	-0.576135	0.00143437
G10090_14156	27103	Eif2ak4	5.96	6.47	6.81	3.94	4.85	4.3	-0.555644	0.00479236
G10090_15639	69009	Thap7	21.72	20.23	20.01	16.58	17.7	16.61	-0.283955	0.00478643
G10090_2911	319179	Hist1h2be	1.27	0.52	0.96	0.46	0.36	0.76	-0.799507	0.191739
G10090_16082	50934	Slc7a8	153.57	168.1	159.11	153.45	126.22	145.69	-0.176693	0.113322
G10090_5888	233271	Luzp2	0	0.01	0	0	0	0.01	0	1
G10090_24504	50905	Il17rb	0.13	0.08	0.03	0.09	0.02	0.09	-0.263034	0.737597
G10090_18774	74190	Exoc3l4	0.87	0.65	0.62	2.12	1.41	1.59	1.25853	0.0119497
G10090_32018	66107	Wfdc21	0.42	0.14	0.56	0.74	2.24	1.51	2.00322	0.067159
G10090_30047	16569	Kif3b	14.89	14.13	14.76	22.09	25.46	23.33	0.695107	0.000869874
G10090_12803	211006	Sepsecs	3.01	2.7	3.06	2.5	3.52	2.92	0.027698	0.866677
G10090_9743	76843	Dtl	3.21	3.6	3.82	1.71	2.07	1.9	-0.904179	0.00132882
G10090_11916	21838	Thy1	0.12	1.57	1.3	0.05	0.58	0.5	-1.40382	0.26164
G10090_10445	57441	Gmnn	24.75	26.62	27.74	7.1	10.98	9.63	-1.51345	0.000280497
G10090_7686	80287	Apobec3	41.92	32.92	35.12	37.26	50.74	43.49	0.257974	0.204911
G10090_7893	20852	Stat6	73.91	73.08	73.28	57.92	61.94	61.73	-0.278588	0.000633962
G10090_20476	52892	Sco1	2.56	2.48	2.46	2.67	2.47	2.44	0.0153073	0.750825
G10090_32	21930	Tnfaip6	0.07	0.13	0.07	0.06	0.09	0.06	-0.36257	0.421648
G10090_605	72895	Setd5	34.28	33.07	36.12	21.24	23.58	24.21	-0.583917	0.000819572
G10090_20915	74120	Zfp263	33.48	35.18	35.3	24.05	24.4	23.36	-0.533772	8.54e-05
G10090_6231	445007	Nup85	16.93	18.72	16.79	11.93	11.21	12.29	-0.565696	0.00124727
G10090_18165	12580	Cdkn2c	26.12	25.11	25.69	7.65	6.82	7.69	-1.7954	1.49e-06
G10090_4829	15464	Hrc	0.02	0.02	0	0.63	0.42	0.57	5.33985	0.00110634
G10090_26829	28126	Nop16	13.68	14.58	12.56	14.89	12.31	13.02	-0.0213631	0.846116
G10090_27254	59095	Fxyd6	0.06	0	0.03	0.05	0	0	-0.847997	0.608653
G10090_32408	66193	Pithd1	21.65	20.92	22.92	10.24	9.7	12.19	-1.02735	0.000311819
G10090_24451	12409	Cbr2	16.94	8.43	10.99	7.19	13.28	8.74	-0.31589	0.486642
G10090_6289	12258	Serping1	14.35	10.45	11.43	25.57	46.52	36.44	1.58284	0.0173739
G10090_26342	56542	Ick	2.4	2.51	2.18	1.41	1.68	1.43	-0.649463	0.00276331
G10090_3492	70616	Sugp1	19.96	19.52	18.87	15.98	16.95	16.84	-0.229456	0.0029085
G10090_23583	15571	Elavl3	0.01	0.03	0.01	0.01	0.03	0.02	0.263034	0.724659
G10090_23764	260297	Prrt1	1.19	1.12	1.1	0.6	0.55	0.48	-1.0649	0.000178477
G10090_16975	22644	Rnf103	15.08	16.15	16.07	29.14	29.8	29.14	0.896974	4.86e-06
G10090_765	22143	Tuba1b	540.84	571.03	551.97	752.09	713.3	732.48	0.401589	0.000236284
G10090_24771	105244208	LOC105244208	761.34	625.15	648.12	665.89	637.82	616.4	-0.0835633	0.439098
G10090_17999	105245453	LOC105245453	0.09	0.02	0.19	0	0	0.04	-2.90689	0.165117
G10090_33581	14113	Fbl	71.23	63.39	64.84	70.32	61.3	63.48	-0.0318857	0.709413
G10090_1968	235344	Sik2	5.7	5.81	6.22	7.04	7.39	7.86	0.330204	0.00598369
G10090_9828	69723	Rpain	14.78	13.26	11.9	4.77	7.25	5.89	-1.15707	0.0026012
G10090_12239	17475	Mpdz	0.65	0.51	0.82	0.24	0.46	0.3	-0.9855	0.0423829
G10090_12945	66242	Mrps16	34.2	33.28	32.69	30.33	31.79	27.05	-0.16782	0.067025
G10090_13571	666938	Bend4	2.15	2.56	2.38	1.77	2.71	2.57	-0.00816237	0.968359
G10090_1739	78625	1700061G19Rik	0.74	0.58	0.59	0.26	0.34	0.12	-1.4075	0.00860809
G10090_7509	27081	Zfp275	4.11	4.17	4.47	5.23	5.94	5.52	0.388487	0.00497184
G10090_22076	11983	Atpif1	108.2	90.46	93.27	62.62	62.51	57.77	-0.674567	0.00316976
G10090_17278	106042	Prickle1	0.1	0.1	0.05	1.29	0.39	0.77	3.29278	0.0485355
G10090_29468	105855	Nckap1l	198.82	194.33	203.89	184.58	198.69	197.55	-0.0397365	0.365454
G10090_22173	229499	Fcrl1	10.65	12.72	12.37	25.71	32.22	27.34	1.2545	0.00130929
G10090_8309	21938	Tnfrsf1b	72.7	78.25	77.64	196.85	183	191.02	1.3204	1.29e-05
G10090_17557	17254	Slc3a2	236.68	252.59	230.34	195.48	162.47	178.97	-0.422508	0.00630214
G10090_661	12593	Cdyl	7.03	7.6	7.1	9	8.31	8.88	0.269328	0.00592576
G10090_29919	18011	Neurl1a	8.45	2.14	4.31	3.48	3.19	3	-0.623725	0.400794
G10090_22678	232989	Hnrnpul1	83.2	77.65	80.66	67.82	72.21	74.78	-0.169022	0.0263443
G10090_2089	68644	Abhd14a	5.25	3.09	4.36	2.74	1.8	2.39	-0.873901	0.0482518
G10090_19050	70750	Kdsr	5.11	7.32	7.22	3.45	3.92	3.98	-0.791837	0.0201259
G10090_3887	226409	Zranb3	12.4	13.49	12.73	5.09	6.37	5.77	-1.16443	0.000130531
G10090_10325	140630	Ube4a	14.32	13.64	15.32	16.38	16.38	17.31	0.210246	0.017314
G10090_21860	268294	Zbtb24	6.53	5.77	6.83	4.18	3.8	4.05	-0.6692	0.0021079
G10090_22935	100041903	LOC100041903	0	0	0.07	0.16	0.21	0.3	3.25873	0.0132356
G10090_24302	269209	Stk36	0.91	0.82	0.73	0.68	0.81	0.91	-0.0356239	0.824444
G10090_14561	68480	Card19	138.1	153.09	139.36	109.63	87.05	96.68	-0.553509	0.004878
G10090_25498	107771	Bmyc	48.64	48.44	49.03	5.33	7.62	6.57	-2.90403	4.14e-07
G10090_1523	381196	Gm960	0	0.08	0.05	0	0	0.03	-2.11548	0.259422
G10090_32929	20091	Rps3a1	565.75	520.48	529.35	450.96	434.59	414.06	-0.313973	0.00382827
G10090_17517	11544	Adprh	52.93	49.46	49.32	63.48	60.82	65.16	0.320577	0.00189504
G10090_23261	106025	Sharpin	46.58	46.28	44.85	35.38	34.47	33.04	-0.420531	0.00017865
G10090_107	330908	Opcml	0.04	0.15	0.15	0.06	0	0.08	-1.28011	0.203006
G10090_12851	328779	Hs3st6	0.07	0	0	0	0	0.11	0.652077	0.774313
G10090_28682	545893	Mansc4	0.05	0.05	0.05	0.04	0.09	0.09	0.552541	0.234101
G10090_9408	66813	Bcl2l14	0.03	0	0.02	0	0.06	0.06	1.26303	0.345894
G10090_8506	57267	Apba3	16.34	16.93	16.55	15.04	13.44	14.71	-0.206028	0.012935
G10090_14061	64656	Mrps23	31.94	29.2	28.28	28.79	27.25	26.51	-0.115329	0.150075
G10090_937	18707	Pik3cd	46.71	43.56	43.24	44.89	52.59	50.28	0.146308	0.134335
G10090_22513	73254	Ccdc18	0.52	0.4	0.41	0.09	0.17	0.17	-1.62902	0.00303938
G10090_17242	12578	Cdkn2a	11.87	10.15	11.85	11.43	8.37	10.34	-0.168329	0.306483
G10090_23025	20595	Smn1	16.63	15.14	17.04	12.35	11.76	12.29	-0.423238	0.00242238
G10090_21944	320790	Chd7	3.87	4.12	4.34	1.63	1.77	2.03	-1.18315	0.000213132
G10090_14880	74026	Msl1	35.66	35.57	37.44	26.86	29.69	28.27	-0.357477	0.00145575
G10090_28707	68083	Pak1ip1	24.48	25.23	27.2	22.49	21.33	20.16	-0.26555	0.014971
G10090_22435	19309	Pygm	0.4	0.34	0.31	0.44	0.41	0.26	0.0801703	0.761861
G10090_11557	12752	Cln3	79.99	73.13	76.47	51.47	52.4	52.44	-0.55465	0.000260921
G10090_27223	232679	Zc3hc1	9.83	10.31	9.01	8.53	8.98	8.26	-0.177803	0.0602086
G10090_5805	70025	Acot7	18.51	20.02	20.71	123.08	99.26	113.61	2.5036	0.000186783
G10090_12870	212919	Kctd7	1.71	1.95	1.85	1.46	1.38	1.63	-0.301777	0.0267925
G10090_16797	56470	Rgs19	64.83	70.7	67.22	76.37	74.11	74.4	0.149453	0.0161892
G10090_16277	81877	Tnxb	0	0.02	0.05	0.01	0.13	0.06	1.51457	0.314571
G10090_6904	21892	Tll1	0.08	0.04	0.04	0.02	0.06	0.01	-0.830075	0.313931
G10090_7676	12412	Cbx1	26.05	24.6	23	20.83	17.81	18.46	-0.367195	0.0122826
G10090_10938	53331	Stx7	99.03	107.05	101.57	114.72	106.02	111.1	0.109198	0.0801725
G10090_4744	102640268	Gm2956	0	0.08	0	0.03	0	0	-1.41504	0.589832
G10090_5910	57373	Akip1	18.71	18.25	19.74	12.11	14.69	14.75	-0.4485	0.00661619
G10090_946	320405	Cadps2	0.07	0.07	0	0.33	0.06	0.21	2.09954	0.133115
G10090_19976	108168644	Gm46717	0.18	0.1	0.14	0.11	0.29	0.36	0.85561	0.219691
G10090_17634	76645	Pkd1l2	0.1	0.13	0.06	0.07	0.06	0.03	-0.857981	0.139845
G10090_32220	432516	Myo1a	0.02	0.06	0.08	0.01	0.04	0.03	-1	0.247693
G10090_8855	67921	Ube2f	48.15	49.15	48.69	82.96	77.62	75.35	0.692489	0.000191228
G10090_8730	13992	Khdrbs3	1.04	0.88	0.79	0.56	0.48	0.76	-0.590296	0.0520372
G10090_26049	26440	Psma1	82.62	92.06	85.99	107.17	106.06	105.54	0.290291	0.00230348
G10090_11388	216152	Plppr3	2.33	1.85	1.8	0.93	1.2	0.95	-0.957215	0.00703881
G10090_17685	381628	Adgrf3	0.01	0.01	0	0.05	0.13	0.11	3.85798	0.0206769
G10090_32183	100044633	LOC100044633	0.21	0.2	0	0.16	0.5	0.17	1.01749	0.345341
G10090_5684	74466	Mfsd13b	0.12	0.23	0.17	0.07	0.09	0.11	-0.945552	0.069443
G10090_15311	51810	Hnrnpu	122.28	120.33	121.43	110.04	122.68	121.82	-0.0381486	0.48464
G10090_749	234129	Tpte	0.05	0.04	0.04	0.04	0	0	-1.70044	0.0944463
G10090_16495	236727	Slc9a7	18.94	20.44	22.03	7.39	9.13	8.34	-1.30465	0.000286007
G10090_2578	226356	Cfap221	0.02	0	0	0	0.07	0	1.80735	0.529953
G10090_5213	22589	Atrx	15.39	16.36	18.61	14	18.9	17.33	-0.00372901	0.981227
G10090_32982	668588	Gm9257	0.19	0.17	0.16	0.11	0.16	0.16	-0.274175	0.186822
G10090_26628	66514	Asrgl1	2.75	3.29	2.6	2.24	2.11	2.15	-0.410592	0.0286045
G10090_26886	110558	H2-Q9	2.14	0.6	0.94	9.08	10.04	10.64	3.0156	0.000182485
G10090_28475	55990	Fmo2	0.02	0	0.02	0.01	0.01	0	-1	0.421648
G10090_10320	69577	Fastkd3	11.66	11.23	10.65	8.06	9.11	8.77	-0.370704	0.00400462
G10090_22953	319594	Hif1an	6.95	7.29	7.17	5.67	6.73	6.52	-0.178373	0.0705695
G10090_2016	20301	Ccl27a	7.17	4.97	4.71	1.61	1.25	1.35	-2.00086	0.00588799
G10090_24407	58800	Trpm7	19.46	20.61	22.96	13.56	15.62	14.56	-0.527085	0.00566843
G10090_3590	15275	Hk1	32.59	34.33	33.06	31.31	30.27	32.23	-0.0918978	0.0554491
G10090_5154	78925	Srd5a1	1.3	1.41	1.19	0.51	0.43	0.49	-1.44746	0.000265471
G10090_3803	13859	Eps15l1	28.33	27.76	28.28	26.55	28.99	27.3	-0.0264025	0.530826
G10090_22779	16153	Il10	7.83	8.65	8.9	31.95	42.35	32.13	2.06814	0.00143933
G10090_21105	13198	Ddit3	21.34	18.94	18.54	41.62	40.98	36.83	1.02179	0.000312592
G10090_11969	77683	Ehmt1	10.7	11.07	11.16	7.19	8.56	8.18	-0.460582	0.00225699
G10090_20134	11429	Aco2	80.71	79	79.98	98.62	94.88	97.11	0.277915	0.000142165
G10090_31269	77058	Ccdc183	0.03	0	0	0.03	0.03	0	1	0.518519
G10090_7003	272411	B3gnt6	0.09	0.2	0.2	0.02	0.1	0.1	-1.15528	0.118113
G10090_19835	17283	Men1	22.57	19.95	20.58	19.48	18.81	19.23	-0.133576	0.0841632
G10090_2974	66971	Cdk5rap1	4.83	3.13	4.1	3.11	3.61	3.23	-0.277461	0.243728
G10090_1479	319772	C130050O18Rik	3.51	5.22	5.74	5.25	6.03	4.8	0.152202	0.520841
G10090_21817	50523	Lats2	9.66	10.94	10.92	10.06	10.11	10.73	-0.0286607	0.685979
G10090_14595	195046	Nlrp1a	2.97	5.29	3.85	0.94	3.16	1.93	-1.00597	0.095448
G10090_7867	11982	Atp10a	0.88	0.7	0.89	0.9	1.38	0.94	0.38255	0.205854
G10090_9533	100039293	Duxbl3	0.01	0.01	0	0	0.01	0	-1	0.518519
G10090_10108	15107	Hadh	26.4	28.42	27.35	13.96	14.78	14.05	-0.941338	3.31e-05
G10090_17311	666048	Trabd2b	0.35	0.29	0.56	0.05	0.56	0.23	-0.514573	0.519884
G10090_8550	240816	Rgsl1	0.03	0.13	0.14	0.06	0.05	0.03	-1.09954	0.214764
G10090_28056	192160	Casc3	22.45	22.03	22.84	20.55	19.19	21.94	-0.126232	0.0855754
G10090_1793	223693	Tmem184b	34.11	38.76	35.55	35.73	38.58	37.9	0.0495703	0.479291
G10090_1543	80912	Pum1	16.28	18.96	19.09	13.78	15.46	15.14	-0.291839	0.0342906
G10090_126	117600	Srgap1	0.24	0.27	0.21	0.19	0.13	0.14	-0.646363	0.026929
G10090_15128	66358	Adprm	9.69	8.12	9.44	5.58	6.65	5.8	-0.595857	0.0063286
G10090_5692	70575	Gfod2	1.35	1	1.15	1.22	1.35	1.15	0.0879477	0.565099
G10090_27679	20665	Sox10	0.17	0.97	0.76	0.36	0.1	0.3	-1.32193	0.206111
G10090_14532	101966	D8Ertd738e	127.35	117.26	113.42	78.58	96.94	81.45	-0.478481	0.00880776
[truncated: 13,657 more rows]

## Sheet: Figure 6 
Fig 6b	SA-β-gal + cell denstiy (%)
		Control			TgAPPsweOCN
	3-MO	4.76	4.35	3.03	9.8	11.9	9.09
	SA-β-gal + cell denstiy (%)
		Control			TgAPPsweOCN
	6-MO	4.76	4.35	3.03	9.8	11.9	9.09
Fig 6d	Relative protein level
		Control			TgAPPsweOCN
	P53	1.03106	0.968346	1.0006	1.80399	2.9	3.01
	P21	1.13967	1.07035	0.789998	1.99402	1.46558	1.48724
	P16	0.68307	1.06589	1.25104	3.88813	3.51614	3.77852

## Sheet: Figure 7 
Fig 7b	Total distance (cm)				Center time (s)
	Control	TgAPPsweOCN	TgAPPsweOCN +DQ		Control	TgAPPsweOCN	TgAPPsweOCN +DQ
	4951.81	8649.43	5830.86		57.12	35.97	78.21
	5638.37	4851.28	4458.96		22.76	22.56	45.35
	6779.78	4978.79	4049.48		70.4	23.29	64.53
	4270.16	8230.14	3913.39		46.01	52.22	6.44
	6895.02	5264.44	5861.51		43.94	22.89	89.02
	5848.02	8340.48	11441		59.576	64.13	70.97
	4694.35	3663.29	4351.07		38.24	46.11	146.9
	5796.53	4586.47	3861.9		52.05	10.88	38.54
	6549.29	2965.69	6834.95		38.91	12.51	51.79
	3720.91	8320.86			101.8	42.74
Fig 7c	Open arm time (s)				No. of open arm entries
	Control	TgAPPsweOCN	TgAPPsweOCN +DQ		Control	TgAPPsweOCN	TgAPPsweOCN +DQ
	9.409	3.37	2.269		10	3	4
	29.46	15.671	47.98		18	8	14
	3.7706	0.9343	26.725		5	2	7
	27.001	10.94	5.506		9	5	4
	22.52	7.808	19.09		13	4	5
	10.5	4.338	0		13	2	0
	24.32	0	47		12	0	15
	13.81	9.05	32.367		10	9	14
	23.1	0	14.717		5	0	7
	10.23	3.57			9	2
Fig 7d	Light box time (s)				Transitions (#)
	Control	TgAPPsweOCN	TgAPPsweOCN +DQ		Control	TgAPPsweOCN	TgAPPsweOCN +DQ
	277.8	205.3	267.4		33	29	21
	214.2	158.1	287.4		16	11	21
	232.5	352.5	174		34	27	26
	347.1	148	109.7		15	19	13
	348.9	116.6	38.74		14	16	6
	140.2	281.7	67.23		24	26	13
	306.6	126.1	131		14	18	16
	310.5	108.4	269.2		26	15	19
	301.3	76.34	215.3		23	15	16
	225.1	151.7			18	18
Fig 7e	Immobility time (s)
	Control	TgAPPsweOCN	TgAPPsweOCN +DQ
	28.09	67.92	55.49
	113.68	43.64	43.99
	25.67	103.29	93.54
	48.34	59.32	48.39
	45.04	69.61	64.3
	44.43	100.72	67.51
	36.07	147.14	102.3
	26.29	163.07	28.76
	21.55	127.97	20.18
	78.85	173.18
Fig 7f	Immobility time (s)
	Control	TgAPPsweOCN	TgAPPsweOCN +DQ
	47.97	99.12	58.25
	74.82	176.13	116.77
	125.93	180.93	102.83
	132.17	206.67	94.68
	95.95	27.25	70.89
	49.08	147.02	60.68
	71.08	64.93	65.22
	82.4	156.82	27.46
	57.73	181.57	41.28
	70.82	96.31
Fig 7g	Sucrose preference(%)
	Control	TgAPPsweOCN	TgAPPsweOCN +DQ
	66.95	59.69	61.18
	84.97	34.58	81.32
	88.41	85.89	88.66
	88.63	53.75	92.31
	90.18	59.94	72.14
	70.74	67.95	91.92
	90.72	87.98	94.18
	95.96	62.79	93.05
	95.5	82.73	91.43
	94.71	37.14
Fig 7h	Escape letency (s)
	day	Control																																								TgAPPsweOCN
	1	56.7968	60	60	60	43.9839	15.055	60	13.3533	60	60	60	60	21.9619	60	55.4955	36.4764	60	60	60	60	60	60	60	60	60	60	60	52.3924	60	60	60	60	60	59.5996	60	60	60	60	60	55.5956	57.8979	60	60	15.5555	60	60	60	60
	2	19.7597	60	60	60	60	34.3743	60	60	60	60	60	60	60	60	60	60	60	60	60	60	60	60	60	60	60	22.9629	60	60	60	60	60	60	57.7978	60	60	60	60	60	60	20.2602	60	60	17.1571	10.7507	60	60	60	60
	3	57.2973	21.5615	9.14911	9.14911	60	60	34.2742	31.3713	60	60	60	60	60	60	60	60	60	60	60	60	60	60	60	60	60	14.8548	33.9739	58.2983	60	60	60	60	38.1781	60	0.04	60	60	60	60	60	24.2642	60	35.1751	14.054	60	60	13.9539	11.8518
	4	9.54951	6.34631	6.64661	7.84781	37.5775	8.14811	19.6596	23.063	60	60	60	60	32.3723	60	60	37.9779	39.5795	60	60	60	60	60	60	60	9.64961	60	59.4995	10.2502	60	60	60	60	60	51.7918	60	60	60	60	60	47.9879	60	34.4744	28.1681	20.1601	60	60	27.1671	59.8999
	5	14.7547	8.44841	14.8548	10.8508	33.073	6.64661	19.5595	20.06	60	60	60	60	60	60	60	43.5835	60	60	60	60	53.7938	8.34831	60	48.3883	9.04901	51.7918	23.6636	18.058	60	60	60	60	60	60	60	60	60	34.6746	60	60	10.1501	8.14811	8.64861	25.3653	54.4945	60	14.7547	9.34931
Fig 7i	Target quadrant (s)				Platform cross times				Swim speed (cm/s)
	Control	TgAPPsweOCN	TgAPPsweOCN +DQ		Control	TgAPPsweOCN	TgAPPsweOCN +DQ		Control	TgAPPsweOCN	TgAPPsweOCN +DQ
	13.1131	22.9229	21.5215		3	4	1		23.23	20.1855	20.2746
	22.6236	13.1131	5.70571		5	2	0		17.315	23.1326	18.5006
	0	16.6166	9.00901		0	2	0		5.71092	22.3092	13.9967
	13.4134	21.021	21.1211		1	8	1		9.71808	19.6969	15.0694
	0	12.1121	16.2162		0	1	1		7.21169	15.6664	18.8222
	0.6006	27.3273	0		1	0	0		11.6594	15.0065	5.20258
	11.802	32.1903	0		2	3	0		16.9182	21.1041	4.62925
	0.90123	20.1789	11.011		1	7	0		12.6691	18.1031	9.57946
	8.73161	10.2398	0		0	8	0		19.312	19.0131	9.4059
	12.1903				0				12.7721
[truncated: 64 more columns]

## Sheet: Figure 8 
Fig 8c and 8b
			Control				TgAPPsweOCN
	protein name	Gene name	1	2	3	4	1	2	3	4	P	Fold change
	Acrp30	Adipoq	43	20	155	152	557	487	499	649	0.000113366	5.92432
	Alkaline phosphatase	Alpl	1	2	1	1	467	870	506	850	0.000803785	538.6
	Alpha-synuclein	Snca	5681	5525	30308	37603	7627	7631	14635	16253	0.376182	0.583263
	Annexin A5	Anxa5	254	443	1118	295	1227	464	1234	1808	0.102976	2.24313
	b FGF	Fgf2	158	205	154	126	95	71	231	135	0.501913	0.827372
	CCL1	Ccl1	7033	6384	10465	10973	9471	8998	7410	9416	0.93357	1.01262
	CFI	Cfi	73	72	105	66	99	96	272	156	0.117882	1.97152
	CRG2	Cxcl10	43	29	88	73	934	1083	981	941	2.6317e-07	16.9056
	CRP	Crp	18037	16264	18563	10060	40497	43726	29727	28962	0.00321731	2.27118
	CXCL13(BLC)	Cxcl13	60	64	159	137	746	551	783	849	9.83185e-05	6.97381
	CXCL16	Cxcl16	60	65	120	124	154	209	115	205	0.0321031	1.85095
	Cyclophilin A	Ppia	4	5	3	7	76	106	2	8	0.142271	10.1053
	Cystatin	Cst3	17912	16230	56581	62639	28146	28677	18033	20012	0.291547	0.618589
	DKK-1	Dkk1	2	1	1	2	25	39	16	85	0.0410903	27.5
	EG-VEGF/PK1	Prok1	9	4	1	6	55	165	49	86	0.0202464	17.75
	Eotaxin	Ccl11	87	147	207	201	440	449	441	548	0.000195654	2.92523
	E-Selectin	Sele	409	538	629	394	1233	1267	1024	963	0.000533296	2.27766
	Fibulin 3	Efemp1	14316	16785	15159	14710	16270	19208	17777	18053	0.0190118	1.16956
	G-CSF	Csf3	270	329	164	263	1636	1322	1182	1051	0.000203559	5.05945
	GM-CSF	Csf2	427	493	390	309	2770	3076	2170	1990	0.00018164	6.18036
	Hepcidin	Hamp1	747	673	535	607	1103	1076	903	1000	0.000998017	1.59329
	HGF	Hgf	30	38	138	231	274	315	215	292	0.0194147	2.50801
	HMGB1	Hmgb1	6284	6627	2379	2059	12544	14150	11500	13210	0.00073465	2.96294
	ICAM-1	Icam1	7802	8785	2827	3074	3431	4075	4057	4093	0.31685	0.696194
	ICAM-5	Icam5	2	1	1	1	454	658	479	398	0.000117481	397.8
	IFN-beta	Ifnb1	448	633	517	631	521	1044	840	964	0.0606887	1.51144
	IFN-gamma	Ifng	2410	3021	2271	3025	7612	7370	6812	7441	2.20633e-06	2.72537
	IGFBP-1	Igfbp	1182	1101	1296	1252	2447	1968	1515	1500	0.0294377	1.53798
	IL-1alpha	Il1a	21243	24399	24748	23818	17482	24115	19461	17713	0.0673433	0.836139
	IL-1beta	Il1b	154	109	318	174	1607	1271	1759	1045	0.000325102	7.52583
	IL-1 Ra	Il1rn	329	309	161	206	480	638	329	342	0.0555417	1.7801
	IL-10	Il10	1241	1371	875	1098	4081	5182	3666	3720	0.00017748	3.63119
	IL-11	Il11	31777	37462	57499	59114	14765	15937	25067	27318	0.015127	0.44706
	IL-13	Il13	4128	3863	4600	4890	5824	5057	4620	4893	0.0800772	1.16664
	IL-15	Il15	196	130	45	72	772	565	508	586	0.000290509	5.48758
	IL-16	Il16	24021	24314	45078	40269	51806	48919	46819	48857	0.0297046	1.46917
	IL-17	Il17	714	909	716	829	3357	3946	2985	3413	1.30925e-05	4.32481
	IL-17E	Il25	76	26	191	106	517	644	484	412	0.00043742	5.15539
	IL-17F	Il17f	112	142	145	66	65	131	467	345	0.203341	2.16774
	IL-2	Il2	587	719	670	730	973	1376	840	889	0.0347748	1.50702
	IL-20	Il20	508	418	471	471	955	1168	815	941	0.000554703	2.07655
	IL-21	Il21	85	120	14	49	205	134	101	103	0.0848662	2.02612
	IL-22	Il22	1	173	7	6	18	5	1	1	0.375273	0.13369
	IL-23	Il23	2	4	5	1	88	73	42	15	0.0196107	18.1667
	IL-28/IFN-1ambda	Il28	34390	35572	27615	32088	38687	28048	25698	23253	0.396248	0.892191
	IL-3	Il3	2523	3180	2067	2733	4390	5021	4158	4043	0.0013942	1.67685
	IL-31	Il31	1	2	5	4	309	396	101	417	0.00570976	101.917
	IL-4	Il4	5464	4961	5501	5900	10909	14221	8043	9340	0.00856531	1.94781
	IL-5	Il5	1208	2023	1115	1640	2752	3992	2827	3051	0.003396	2.10859
	IL-6	Il6	1093	1330	947	1113	4645	4600	3858	3981	7.14228e-06	3.81084
	IL-7	Il7	12127	10651	13447	11243	17025	18061	19479	17769	0.000232146	1.52385
	IL-9	Il9	1041	1017	1052	943	2140	1699	1632	1735	0.000531056	1.77794
	ITAC	Cxcl11	10	10	45	33	30	33	40	32	0.343176	1.37755
	L-Selectin	Sell	2120	1705	855	1056	554	309	572	572	0.020606	0.349895
	LIF	Lif	1064	751	626	714	510	359	363	273	0.00853298	0.477021
	KC	Cxcl1	3421	3298	2579	2787	4930	5109	3588	6217	0.0150163	1.64204
	MCP-1	Ccl2	855	845	703	702	948	958	931	942	0.00781573	1.21707
	M-CSF	Csf1	14645	10233	5991	5059	14921	11282	5537	5081	0.947189	1.02486
	MDC	Ccl22	2896	3303	2975	3281	4545	5492	5098	5185	0.000118731	1.63147
	MIG	Cxcl9	2	2	1	1	1	1	2	1	0.536963	0.833333
	MIP-1alpha	Ccl3	5	2	4	3	1	1	1	1	0.00823735	0.285714
	MIP-1gamma	Ccl9	140	231	105	101	480	311	324	704	0.0181029	3.15251
	MIP2	Cxcl2	5993	6299	5661	6729	34667	33055	24567	25129	0.000119553	4.75723
	MMP-3	Mmp3	419	592	475	449	1444	1604	1007	1390	0.00056107	2.81395
	MMP-9	Mmp9	9485	8987	16969	9339	19788	14195	4425	3984	0.89458	0.946673
	Mtor	Mtor	1232	1217	503	533	3016	2828	2185	2098	0.00164773	2.90588
	Osteopontin	Opn	2181	2430	2005	2371	3061	3980	2984	3511	0.00386426	1.50618
	Osteoprotegerin	Opg	485	694	392	390	4530	4463	6255	6294	8.02789e-05	10.9852
	Pentraxin3/TSG-14	Ptx3	1	2	2	1	1	2	5	1	0.477192	1.5
	PF-4	Pf4	13398	12717	13622	14133	7922	9208	4982	4711	0.00104704	0.497921
	progranulin	Grn	795	937	1469	1110	1405	1179	1194	903	0.62228	1.08583
	P-Selectin	Selp	1015	1111	1432	1185	2663	2895	984	863	0.268343	1.56125
	RAGE	Ager	1041	1316	1017	1046	4894	5613	4140	3603	0.000238113	4.12896
	RANTES/CCL5	Ccl5	122	79	11	42	293	385	109	320	0.0155826	4.35827
	SPARC	Sparc	1	2	1	1	1	1	1	1	0.355918	0.8
	TARC	Ccl17	2	1	1	2	10	113	5	0	0.30304	21.3333
	TGF-beta1	Tgfb1	1044	1569	1463	1158	2110	2425	2344	2822	0.0011708	1.85346
	Tie-2	Tek	32	102	19	117	238	374	160	294	0.00826023	3.94815
	TIMP-1	Timp1	763	657	693	629	920	694	541	438	0.743458	0.94566
	TIMP-2	Timp2	26010	23711	11719	11385	28386	31675	12591	11632	0.674776	1.15735
	TNF-alpha	Tnfa	1856	2497	2462	2670	2111	2569	1626	2159	0.368606	0.892462
	TNF-beta/TNFSF1B	Tnfsf1b	10821	14874	37038	40484	16923	17288	29955	37628	0.970082	0.986214
	TRAIL/TNFSF10	Tnfsf10	1	1	3	1	24	1	1	2	0.371349	4.66667
	TREM-1	Trem1	243	290	632	711	209	228	200	215	0.0741452	0.454158
	TWEAK/TNFSF12	Tnfsf12	692	908	664	698	5344	7070	4963	6042	3.4006e-05	7.90648
	VE-Cadherin	Cdh5	1402	1141	1146	1134	4260	3443	3589	2560	0.000717393	2.87207
	VEGF	Vegfa	299	172	238	313	330	356	398	234	0.169711	1.28963
	VEGF-B	Vegfb	57235	59539	64574	64607	46481	47074	54480	49967	0.00365412	0.805033
	VEGF-C	Vegfc	807	859	2931	3697	1456	1280	1791	2394	0.672614	0.834459
	VEGF-D	Vegfd	291	477	322	346	1195	1317	1075	1250	1.29423e-05	3.36838
Fig 8d	Serum IL1β level (pg/ml)
		Control				TgAPPsweOCN
		6.18808	5.823	16.35	19.45	17.5173	19.9516	28.7003	27.4203	30.8027
	Serum IL6 level (pg/ml)
		Control				TgAPPsweOCN
		11.3556	12.6216	10.5899	8.675	18.7133	47.1987	21.1406	56.921
Fig 8f			7-mo Ctrl				7-mo Tg2576							TgAPPsweOCN data, see Fig. 8c
	Gene name	protein name	1	2	3	4	1	2	3	4	P value	fold change
	Adipoq	Acrp30	3	2	10	5	223	287	219	290	1.43071e-05	50.95
	Ager	RAGE	376	415	333	306	773	770	816	889	1.68211e-05	2.27133
	Anxa5	Annexin A5	66	7	54	81	210	268	357	202	0.00184287	4.98558
	Ccl17	TARC	20	15	47	66	473	522	247	174	0.0100543	9.56757
	Ccl2	MCP-1	25	48	81	22	753	650	649	758	1.12671e-06	15.9659
	Ccl22	MDC	438	648	591	732	1161	1547	1608	1809	0.000787687	2.54255
	Ccl3	MIP-1alpha	27	15	61	13	394	552	228	259	0.00455534	12.3534
	Ccl5	RANTES/CCL5	360	379	470	507	644	667	599	588	0.00274356	1.45571
	Ccl9	MIP-1gamma	374	565	539	486	601	660	844	616	0.0357615	1.38544
	Cdh5	VE-Cadherin	1917	1682	2304	2469	3936	3792	4154	3658	0.000135858	1.85619
	Cfi	CFI	36	124	74	97	179	141	154	201	0.00947071	2.03927
	Csf1	M-CSF	2307	1999	2480	2463	5679	5633	6995	7115	7.1695e-05	2.74862
	Csf2	GM-CSF	368	287	293	231	625	687	671	923	0.00100207	2.4648
	Csf3	G-CSF	426	496	445	479	752	883	1124	983	0.00104595	2.02709
	Cst3	Cystatin	17865	15060	19450	19565	24682	24171	26520	28485	0.00143566	1.44368
	Cxcl10	CRG2	70	103	122	193	398	414	338	355	0.000194197	3.08402
	Cxcl13	CXCL13(BLC)	25	145	136	180	313	393	280	375	0.00216703	2.80041
	Cxcl2	MIP2	4048	4631	5338	5680	18799	18522	11473	11299	0.00320505	3.05087
	Cxcl9	MIG	13	6	8	3	110	114	77	83	9.12404e-05	12.8
	Grn	progranulin	1118	970	1289	1071	1277	1430	2039	2384	0.0462928	1.60297
	Hamp1	Hepcidin	555	533	463	663	1555	1335	1350	1369	1.36072e-05	2.53342
	Hmgb1	HMGB1	4811	4656	5135	6894	9270	9979	11330	10585	0.000347463	1.91496
	Ifng	IFN-gamma	1847	2270	2994	2051	5734	5734	6158	6432	1.76767e-05	2.62585
	Igfbp	IGFBP-1	1246	1581	1334	1339	2606	2910	3027	2445	0.000104461	1.99782
	Il10	IL-10	895	996	789	729	1908	1383	1925	2170	0.0013145	2.16662
	Il11	IL-11	23164	19367	22182	19151	24523	25434	26999	25412	0.00641899	1.22064
	Il15	IL-15	292	323	189	124	394	462	721	893	0.0212448	2.66164
	Il17	IL-17	452	541	384	333	716	882	920	1062	0.00144105	2.09357
	Il1b	IL-1beta	237	183	193	203	743	702	702	649	5.85167e-07	3.42647
	Il25	IL-17E	145	159	148	136	736	628	508	474	0.000329897	3.9898
	Il5	IL-5	653	886	449	1136	980	1180	1953	1805	0.0462125	1.89437
	Il6	IL-6	636	966	591	511	1143	1273	1698	1836	0.00576355	2.20044
	Il7	IL-7	7792	8581	10294	11284	19368	20288	26325	23070	0.000343435	2.34647
	Il9	IL-9	490	568	495	403	1020	964	859	877	0.000126774	1.90184
	Mmp3	MMP-3	212	198	139	138	561	492	585	703	0.000134934	3.40757
	Mmp9	MMP-9	4123	5370	5337	5261	9080	9219	10395	10292	4.90513e-05	1.94047
	Opg	Osteoprotegerin	548	570	448	442	988	934	1207	896	0.000609185	2.00448
	Ptx3	Pentraxin3/TSG-14	2	0	1	3	124	100	51	57	0.0034777	55.3333
	Sele	E-Selectin	358	353	284	275	705	753	942	899	0.000163295	2.59764
	Sell	KC	293	281	158	263	844	862	519	483	0.00695504	2.72161
	Selp	P-Selectin	1373	1455	1181	1340	1840	1937	1825	1449	0.0129581	1.31819
	Snca	Alpha-synuclein	5926	5125	4997	5826	7289	7366	7873	7873	0.000297604	1.38982
	Tgfb1	TGF-beta1	1241	1652	1407	1124	1789	1676	2399	2153	0.0183602	1.47806
	Tnfa	TNF-alpha	945	909	848	1118	1677	2220	1689	2119	0.000724098	2.01702
	Tnfsf10	TRAIL/TNFSF10	18	17	13	72	430	240	289	227	0.0015277	9.88333
	Tnfsf12	TWEAK/TNFSF12	429	587	249	407	1043	1147	965	870	0.000639975	2.4073
	Vegfa	VEGF	139	101	159	43	276	258	182	193	0.0149368	2.05656
	Vegfb	VEGF-B	23364	23495	27866	27412	34466	33784	36529	41513	0.00205049	1.43231
	Vegfd	VEGF-D	210	304	176	128	666	701	641	774	4.57049e-05	3.40098

## Sheet: Figure 9
Fig 9a
	gene_symbol	NOTE	OCn-Cre;Ai9 1	OCn-Cre;Ai9 2	OCn-Cre;Ai9 3	TgAPPsweOCN;Ai9 1	TgAPPsweOCN;Ai9 2	TgAPPsweOCN;Ai9 3
	Hspa5	GRP78	259.27	269.67	267.68	406.4	343.98	374.16
	Atf6		16.64	18.42	19.07	22.89	37.44	30.8
	Hsp90b1	GRP94	246.94	260.13	253.32	315.8	277.56	296.23
	P4hb	PDI	190.3	193.66	190.65	367.18	309.14	334.07
	Xbp1		60.98	66.37	61.56	69.11	46.23	57.79
	Eif2ak3	perk	7.52	8.91	9	5.33	5.7	5.96
	Eif2a		26.88	27.21	27.49	25.41	23.69	25.54
	Atf4		106.01	105.53	105.53	109.73	98.08	106.9
	Atf3		62.78	103.46	83.94	115.14	112.27	110.17
	Ppp1r15a	GADD34	21.51	21.9	21.93	19.15	18.86	19.24
	Ddit3	CHOP	21.34	18.94	18.54	41.62	40.98	36.83
	Ern1	IRE1	7.75	7.47	9.56	7.48	8.74	9.36
	Traf2		9.61	7.86	9.11	13.55	13.89	13.72
	Jun		130.45	128.48	127.07	55	55.06	58.79
	Hspa2	HSP70	2.11	2.6	2.2	5.32	5.59	5.59
	Hsp90ab1	HSP90	466.21	443.28	440.29	595.17	578.51	584.53
	Hsp90aa1	HSP90a	112.35	113.4	114.05	233.03	215.23	223.24
	Dnajb1	HSP40	13.71	13.78	13.84	13.78	14.92	14.34
	Nfe2l2		94.47	109.42	106.17	64.73	65.22	65.16
	Sirt2		92.2	83.79	84.01	68.49	67.29	67.33
	Sirt3		7.14	6.04	6.73	3.31	4.09	3.24
	Sirt4		7.63	7.56	6.46	4.85	5.44	4.66
Fig 9b	Relative mRNA level
		Control			TgAPPsweOCN
	Grp78	0.957075	1.1325	0.910435	2.33173	2.27343	2.01477
	Atf6	0.846541	1.09763	1.0558	2.34625	2.24394	2.5936
	Hsp90b1	0.973997	1.00177	1.02424	2.60382	2.3992	2.41244
	Eif2ak3	1.16363	0.844536	0.991832	0.447734	0.570451	0.580218
	Ern1	0.94251	0.929648	1.12784	1.23219	1.13622	1.12535
	Hsp90aa1	0.89486	1.07248	1.03266	4.18593	3.73584	3.63739
	Hspa2	1.27571	1.07899	0.645534	3.2585	2.48975	2.94217
	Sirt3	0.968644	1.30533	0.726046	0.184413	0.278288	0.357414
Fig 9d	Relative protein level
		Control				TgAPPsweOCN
	GRP78	0.875176	0.992663	1.10597	1.02619	1.74897	3.68358	4.40827	1.90161
	ATF6	1.09933	1.19637	0.751041	0.953264	2.46954	2.14144	1.80952	2.79625
Fig 9f	Relative protein level
		Control			Control + 4-PBA			TgAPPsweOCN			TgAPPsweOCN+ 4-PBA
	GRP78	1.06251	0.861939	1.07555	0.781631	0.555936	0.323607	1.95814	1.99042	1.51061	1.202	1.16141	1.0874
	ATF6	1.22006	0.87776	0.902183	1.10055	0.827402	0.768143	1.84051	1.59083	1.74373	0.583528	0.958787	0.902096
	P53	1.11302	0.839595	1.04738	0.418238	0.585476	0.38553	2.254	2.52332	2.22004	0.83302	1.40733	0.841236
	P16	0.997467	0.743686	1.25885	0.494209	0.507095	0.361768	3.51959	2.8742	3.15084	0.374751	1.03643	1.108
Fig 9h	SA-β-gal+ cell denstiy (%)
		Control					TgAPPsweOCN
	Veh	4.76	3.17	3.75	5.71	4.41	13.73	19.35	20	25	28.13
	4-PBA	2.17	3.75	3.3	2.44	4.76	6.45	7.14	5	6.25	9.52
